# Supplementary material for: Nanoparticle elasticity affects systemic circulation lifetime by modulating adsorption of apolipoprotein A-I in corona formation
Source: Nat Commun. 2022 Jul 16;13:4137. doi: 10.1038/s41467-022-31882-4 (PMC9288426; doi:10.1038/s41467-022-31882-4)
Supplement: Supplementary file 4 — Source Data [file 41467_2022_31882_MOESM4_ESM.xlsx]

## Sheet: Figure 1
	Figure 1e
		Size (nm)					zeta-potential (mV)
		Replicate	Replicate	Replicate	Mean	SD	Replicate	Replicate	Replicate	Mean	SD
	liposome	160.5	145	165.3	156.933	6.12545	-27.6	-27.2	-31.5	-28.7667	1.37154
	75kPa@lipid	110.7	111.5	121.5	114.567	3.47435	-14.9	-14	-16.5	-15.1333	0.73106
	100kPa@lipid	125	116.7	126.8	122.833	3.11038	-17.6	-16.5	-18.2	-17.4333	0.49777
	188kPa@lipid	162.3	157	125.9	148.4	11.3536	-18.7	-19.2	-25.9	-21.2667	2.32116
	350kPa@lipid	116.3	106.8	129.5	117.533	6.58188	-17.2	-16.8	-20.7	-18.2333	1.23873
	700kPa@lipid	125	123.1	117.6	121.9	2.21886	-23	-24.3	-16.1	-21.1333	2.54449
	1400kPa@lipid	113	118	150.7	127.233	11.8218	-24.1	-26.1	-19.4	-23.2	1.98578
	1700kPa@lipid	109.3	107.9	120.1	112.433	3.85458	-26.5	-23.5	-27.6	-25.8667	1.2252
	PLGA@lipid	125	132	138.7	131.9	3.95517	-21.1	-27.2	-24.7	-24.3333	1.77044

## Sheet: Figure 2
	Figure 2b
		Blood clearance half-life (h)
		trial 1			Trial 2			Mean
	liposome	3.64	8.12	11.23	4.65	3.64	6.2	6.24667
	75kPa@lipid	31	28.93	25.96	23.38	26.31	17.25	25.4717
	100kPa@lipid	31.6	39.55	27.49	22.07	21.96	24.79	27.91
	188kPa@lipid	17.57	23.57	24.34	22.41	22.78	20.48	21.8583
	350kPa@lipid	12.03	18.88	14.99	15.01	13.22	13.07	14.5333
	700kPa@lipid	34.62	30.91	13.53	10.29	12.27	9.8	18.57
	1400kPa@lipid	15.8	15.43	17.21	17.6	16.32	20.74	17.1833
	1700kPa@lipid	10.75	12.94	10.94	32.16	20.39	11.95	16.5217
	PLGA@lipid	21.81	17.95	15.28	10.72	8.85	10.55	14.1933
	Figure 2c
		PNAS, 2011, 108, 586				ACS Nano, 2015, 9, 3169		ACS Nano, 2012, 6, 6681					FEBS Lett, 1990, 268, 235	J Control Release, 2007, 120 , 161	J Nanopart Res, 2016, 18, 34	Drug Deliv Transl Res, 2019, 9, 123	Nanoscale, 2020, 12, 18875	Mol Pharm, 2018, 15, 5493	PNAS, 2011, 108, 10980	Drug Deliv Transl Res, 2018, 8, 1090	This work
	Elasticity (kPa)	7.8	16.9	39.6	63.9	10	3000	180	260	580	870	1350	45	45	45	45	45	45	760000	760000	45	75	99.8	188.3	347.5	701	1385.5	1683.5	760000
	Blood clearance half-life (h)	93.29	7.12	5.12	2.88	61.4	9.7	19.6	15	11.8	10.2	9.1	5	12.8	8.55	2.67	7.7	3.45	15.8	12.86	6.24667	25.4717	27.91	21.8583	14.5333	18.57	17.1833	16.5217	14.1933
	Figure 2e
		cellular uptake (%)
		trial 1					trial 2
		Replicate	Replicate	Replicate	Mean	SD	Replicate	Replicate	Replicate	Mean	SD
	liposome	1.69	1.57	1.57	1.61	0.06928	2.57	2.87	2.93	2.79	0.19287
	75kPa@lipid	0.46	0.48	0.45	0.46333	0.01528	0.72	0.8	0.75	0.75667	0.04041
	100kPa@lipid	0.36	0.33	0.34	0.34333	0.01528	0.41	0.3	0.29	0.33333	0.06658
	188kPa@lipid	0.61	0.59	0.67	0.62333	0.04163	0.86	0.94	0.86	0.88667	0.04619
	350kPa@lipid	0.28	0.36	0.39	0.34333	0.05686	0.98	1.05	1.02	1.01667	0.03512
	700kPa@lipid	0.89	0.87	0.9	0.88667	0.01528	1.34	1.06	1.15	1.18333	0.14295
	1400kPa@lipid	0.85	0.86	0.82	0.84333	0.02082	0.41	0.43	0.44	0.42667	0.01528
	1700kPa@lipid	1.02	1.06	1.06	1.04667	0.02309	1.42	1.45	1.38	1.41667	0.03512
	PLGA@lipid	4.33	4.13	4.26	4.24	0.10149	4.61	4.89	4.4	4.63333	0.24583
	Figure 2f
		cellular uptake (%)
		trial 1					trial 2
		Replicate	Replicate	Replicate	Mean	SD	Replicate	Replicate	Replicate	Mean	SD
	liposome	1.36	1.59	1.64	1.53	0.14933	2.32	2.725	2.575	2.54	0.20476
	75kPa@lipid	0.62	0.67	0.67	0.65333	0.02887	1	1.285	1.105	1.13	0.14414
	100kPa@lipid	0.25	0.31	0.24	0.26667	0.03786	1.11	1.12	1.1	1.11	0.01
	188kPa@lipid	0.53	0.53	0.5	0.52	0.01732	1	1.12	1.225	1.115	0.11258
	350kPa@lipid	0.79	0.91	0.91	0.87	0.06928	1.73	1.95	1.665	1.78167	0.14936
	700kPa@lipid	0.91	1.14	1.35	1.13333	0.22008	1.47	1.735	1.85	1.685	0.19487
	1400kPa@lipid	0.53	0.52	0.56	0.53667	0.02082	1.08	1.19	1.065	1.11167	0.06825
	1700kPa@lipid	1.49	1.37	1.46	1.44	0.06245	1.825	1.925	1.985	1.91167	0.08083
	PLGA@lipid	3.13	3.32	3.36	3.27	0.12288	5.62	5.885	5.68	5.72833	0.13895
	Figure 2g
		cellular uptake (%)
		trial 1					trial 2
		Replicate	Replicate	Replicate	Mean	SD	Replicate	Replicate	Replicate	Mean	SD
	liposome	11.62	13.56	11.98	12.3867	1.03196	5.87	5.95	5.96	5.92667	0.04933
	75kPa@lipid	3.19	3.49	3.51	3.39667	0.17926	4.27	4.35	4.73	4.45	0.24576
	100kPa@lipid	4.75	5.39	3.82	4.65333	0.78945	5.39	5.31	5.25	5.31667	0.07024
	188kPa@lipid	7.15	7.89	8.69	7.91	0.77019	5.34	5.13	5.44	5.30333	0.15822
	350kPa@lipid	10.01	10.61	10.18	10.2667	0.30925	8.49	8.69	8.17	8.45	0.2623
	700kPa@lipid	3.37	3.7	3.24	3.43667	0.23714	3.66	3.77	3.4	3.61	0.19
	1400kPa@lipid	9.86	10.89	10.97	10.5733	0.61906	5.54	5.49	5.9	5.64333	0.22368
	1700kPa@lipid	11.46	12.02	12.31	11.93	0.43209	6.94	6.75	6.56	6.75	0.19
	PLGA@lipid	14.09	15.42	15.26	14.9233	0.72611	20.16	20.31	20.65	20.3733	0.25106
	Figure 2h
		cellular uptake (%)
		trial 1					trial 2
		Replicate	Replicate	Replicate	Mean	SD	Replicate	Replicate	Replicate	Mean	SD
	liposome	7.2	7.53	7.62	7.45	0.22113	7.96	7.37	7.74	7.69	0.29816
	75kPa@lipid	2.79	3.51	3.38	3.22667	0.38371	5.79	6.44	5.82	6.01667	0.36692
	100kPa@lipid	2.7	3.04	3.05	2.93	0.19925	8.62	8.33	8.08	8.34333	0.27025
	188kPa@lipid	3.28	3.43	3.59	3.43333	0.15503	6.52	6.51	6.13	6.38667	0.22234
	350kPa@lipid	5.97	6.36	11.25	7.86	2.9423	12.38	13.45	13.07	12.9667	0.54243
	700kPa@lipid	3.48	3.64	3.56	3.56	0.08	4.59	4.85	5.11	4.85	0.26
	1400kPa@lipid	9.31	9.33	11.24	9.96	1.10856	11.21	10.56	11.03	10.9333	0.33561
	1700kPa@lipid	11.85	12.64	12.86	12.45	0.53113	12.31	13.66	14.02	13.33	0.9015
	PLGA@lipid	12.41	12.31	12.21	12.31	0.1	20.31	22.74	20.1	21.05	1.46734
	Figure 2i
		ACS Nano, 2015, 9, 3169		ACS Nano, 2018, 12, 2846		ACS Nano, 2015, 12, 11628		Adv Healthcare Mater, 2015, 12, 11628				Adv Mater, 2013, 25, 3468						J Am Chem Soc, 2018, 140, 1385		Soft Matter, 2009, 5, 3984				ACS Nano, 2012, 6, 6681
	Elasticity (kPa)	10	3000	704	9700000	1.3	15	4300	11000000	610	10000000	2	2.5	6	13	19	23	3950	251000	18	35.84	136	211	180	260	580	870	1350
	Normalized cellular uptake relative to the softest particle	1	3.5	1	4.6	1	2	1	10.25	1	14	1	1.9	2.47	2.29	3.5	2.29	1	0.54	1	1.2	1.4	0.88	1	1.06	0.64	1.09	0.98
			This work
		Elasticity (kPa)	45	75	99.8	188.3	347.5	701	1385.5	1683.5	760000
	RAW264.7+FBS	Normalized cellular uptake relative to the softest particle	1	0.28	0.15	0.34	0.31	0.47	0.29	0.56	2.02
	adherent Ana-1 +FBS	Normalized cellular uptake relative to the softest particle	1	0.438	0.338	0.402	0.652	0.692	0.405	0.824	2.211
	RAW264.7+plasma	Normalized cellular uptake relative to the softest particle	1	0.43	0.54	0.72	1.02	0.38	0.89	1.02	1.93
	adherent Ana-1 +plasma	Normalized cellular uptake relative to the softest particle	1	0.61	0.74	0.65	1.38	0.56	1.38	1.7	2.2
	Figure 2k
		cellular uptake (%)
		trial 1					trial 2
		Replicate	Replicate	Replicate	Mean	SD	Replicate	Replicate	Replicate	Mean	SD
	liposome	15.27	18.84	19.87	17.9933	2.41405	6.92	16.83	16.38	13.3767	5.59616
	75kPa@lipid	13.64	15.04	13.1	13.9267	1.00127	11.01	13.22	12.69	12.3067	1.15379
	100kPa@lipid	3.57	2.03	3.31	2.97	0.82438	4.17	4.32	3.37	3.95333	0.51072
	188kPa@lipid	7.53	6.71	7.77	7.33667	0.55582	8.85	7.81	8.82	8.49333	0.59197
	350kPa@lipid	8.77	8.7	8.29	8.58667	0.25929	6.6	7.9	7.03	7.17667	0.66229
	700kPa@lipid	7.84	10.62	8.92	9.12667	1.40148	8.39	9.87	8.9	9.05333	0.75182
	1400kPa@lipid	7.82	7.94	8.75	8.17	0.50587	7.08	7.51	6.5	7.03	0.50685
	1700kPa@lipid	7.56	18.94	17.17	14.5567	6.12358	12.18	12.67	10.8	11.8833	0.96966
	PLGA@lipid	2.88	7.78	11.01	7.22333	4.09349	2.2	2.18	2.53	2.30333	0.19655

## Sheet: Figure 3
												Figure 3b
	Figure 3a
		trial 1	trial 2	trial 3	Mean	SD
	liposome	123	46	9.13	59.3767	58.1016
	75kPa@lipid	134	38.8	11.78	61.5267	64.2013
	100kPa@lipid	79.6	51.2	27	52.6	26.3279
	188kPa@lipid	71	38	31.85	46.95	21.0537
	350kPa@lipid	36.2	105.6	37.71	59.8367	39.6394
	700kPa@lipid	30.5	19.2	26.81	25.5033	5.76221
	1400kPa@lipid	25	3.8	61.81	30.2033	29.353
	1700kPa@lipid	32.1	5.4	40.65	26.05	18.3873
	PLGA@lipid	143	85.4	19.11	82.5033	61.9958
	Figure 3c
		the abundance of corona proteins according to molecular weight (kDa)
		0-10	10-20	20-30	30-40	40-50	50-60	60-70	70-80	80-100	100-200	>200
	liposome	0.01316	0.19693	0.41067	0.03892	0.02626	0.11966	0.01051	0.03127	0.0643	0.07656	0.01176
	75kPa@lipid	0.02717	0.15856	0.37744	0.26901	0.05058	0.05149	0.00523	0.02765	0.00945	0.0199	0.00353
	100kPa@lipid	0.00158	0.2773	0.30973	0.25598	0.04615	0.0446	0.01047	0.02916	0.00641	0.0133	0.00531
	188kPa@lipid	0.00299	0.35036	0.09552	0.38054	0.06118	0.05085	0.00831	0.01754	0.00971	0.01713	0.00588
	350kPa@lipid	0	0.14459	0.49548	0.21454	0.0287	0.03756	0.00196	0.03961	0.01444	0.02268	0.000443
	700kPa@lipid	0.01419	0.2055	0.18432	0.22678	0.11116	0.07387	0.10188	0.02271	0.01544	0.02894	0.01521
	1400kPa@lipid	0	0.15903	0.53361	0.12402	0.04417	0.06004	0.00625	0.0351	0.01349	0.02148	0.00282
	1700kPa@lipid	0	0.17483	0.4945	0.08267	0.07917	0.05716	0.01315	0.02681	0.02708	0.03636	0.00827
	PLGA@lipid	0.00835	0.33672	0.10625	0.17378	0.13342	0.14719	0.00901	0.00814	0.02722	0.04744	0.00249
	Figure 3d
		the abundance of corona proteins according to calculated isoelectric point (pI)
		4-5	5-6	6-7	7-8	8-9	9-10	10-11
	liposome	0.05603	0.22131	0.28851	0.17382	0.15506	0.08816	0.01712
	75kPa@lipid	0.04725	0.40482	0.09285	0.14952	0.14838	0.14316	0.01402
	100kPa@lipid	0.02716	0.38859	0.17961	0.13032	0.18942	0.07732	0.00758
	188kPa@lipid	0.03412	0.51126	0.14121	0.22732	0.02784	0.05534	0.0029
	350kPa@lipid	0.00976	0.46469	0.12821	0.18884	0.1193	0.08572	0.00348
	700kPa@lipid	0.02197	0.42729	0.16068	0.1655	0.13691	0.08427	0.00338
	1400kPa@lipid	0.01974	0.25644	0.15463	0.17447	0.2046	0.18778	0.00233
	1700kPa@lipid	0.02271	0.24058	0.11565	0.12917	0.28662	0.19653	0.00873
	PLGA@lipid	0.02657	0.43951	0.18249	0.10474	0.20257	0.04352	0.000596
	Figure 3e
		the abundance of corona proteins according to physiological functions
		Lipoprotein	Complement	Acute phase	Coagulation	Immunoglobulin	Tissue leakage	Other plasma components
	liposome	0.07035	0.20095	0.13398	0.12386	0.18975	0.19209	0.08902
	75kPa@lipid	0.39196	0.27573	0.12935	0.03633	0.03993	0.05777	0.06893
	100kPa@lipid	0.35579	0.14189	0.19663	0.03286	0.02807	0.15005	0.09471
	188kPa@lipid	0.48944	0.05867	0.07447	0.03803	0.04934	0.18601	0.10404
	350kPa@lipid	0.30922	0.15779	0.38745	0.04059	0.00942	0.08026	0.01528
	700kPa@lipid	0.31798	0.14771	0.08089	0.04425	0.05398	0.24052	0.11466
	1400kPa@lipid	0.20447	0.33823	0.1788	0.04048	0.18043	0.03171	0.02587
	1700kPa@lipid	0.12486	0.35424	0.09347	0.05308	0.06404	0.26523	0.04508
	PLGA@lipid	0.4255	0.06582	0.06141	0.04898	0.09189	0.21552	0.09088
	Figure 3f
			liposome	75kPa@lipid	100kPa@lipid	188kPa@lipid	350kPa@lipid	700kPa@lipid	1400kPa@lipid	1700kPa@lipid	PLGA@lipid
	the abundance of the most abundant proteins in protein coronas of our nanoparticles	Apolipoprotein A-I	0.7566	20.0206	19.3517	26.8389	17.0924	13.393	6.3219	4.328	7.8223
		Apolipoprotein A-II	0.5122	4.4959	2.8436	3.8454	2.0321	2.5373	2.1789	1.1087	3.0261
		Apolipoprotein A-IV	0.5788	3.3205	2.4822	3.2188	1.9277	4.6098	1.8368	1.909	9.7985
		Apolipoprotein C-II	0.2705	1.6758	1.716	2.0305	0.7153	0.7881	1.1505	1.673	1.8502
		Apolipoprotein C-III	3.5224	4.1288	4.53	6.5752	4.1963	4.1054	1.9669	1.8839	4.6177
		Apolipoprotein E	0.8892	4.2573	2.8637	4.1673	0	3.5803	5.2563	2.1996	5.4042
		Clusterin	0.5048	0.1737	0.2372	0.393	0.2472	0.4576	1.227	0.1387	6.592
		Complement C3	2.2125	1.3628	0.9933	1.3832	1.752	1.2034	0.7454	0.9985	3.1476
		Complement C1q A	8.6823	12.6434	6.1794	2.5069	7.1634	6.9407	17.0454	18.3101	1.8343
		Complement C1q B	4.4983	8.1707	4.0689	1.2477	3.2489	3.9163	9.9459	10.7919	0.7415
		Complement C1q C	2.6715	5.2873	2.8837	0.6128	2.9439	2.5298	5.8171	5.1626	0.623
		Mannose-binding protein A	6.6655	7.7653	6.9278	1.6537	13.5604	2.7223	8.724	5.4959	0.7794
		Mannose-binding protein C	2.179	0.9231	3.013	0.6152	13.6926	0.3907	0.8148	1.3129	0.4169
		Pentaxin	0.2762	0.4563	6.1446	0.4423	6.4286	0.1931	3.2891	0	2.2325
		Serum amyloid A-4 protein	0	0.5937	0.608	1.9185	0	0.1117	0.4659	0	0
		Fibrinogen α chain	2.0199	0.4787	0.4027	0.348	1.0217	0.8298	0.6841	0.7167	0.7516
		Fibrinogen β chain	4.2591	0.9834	0.7273	0.715	1.2127	1.3258	0.9967	1.4723	1.0858
		Fibrinogen γ chain	2.5028	1.1882	0.8213	0.5759	1.1666	0.7041	1.0489	1.1386	0.9124
		Ig λ-2 chain C region	2.177	0	0.9479	2.4354	0	2.388	1.8676	1.267	0.0796
		Ig μ chain C region	1.4581	1.1363	0.5527	0.7986	0.194	0.8978	1.1702	0.7485	0.8212
		Ig heavy constant γ 3	0.6577	1.2225	0.5216	0.2304	0.5799	0.3833	1.9185	1.3423	0.3272
		Transthyretin	0.7327	1.1349	3.3895	1.6501	0	1.8146	0	0.1133	2.6198
		Serum paraoxonase/arylesterase 1	0	1.6645	1.7045	2.5302	0.7105	2.5532	0.2671	0.6796	0.2278
		Albumin	0.5484	0.5228	0.4684	0.549	0.1488	1.3768	0.5127	1.2262	0.4066
	Figure 3g
				liposome	75kPa@lipid	100kPa@lipid	188kPa@lipid	350kPa@lipid	700kPa@lipid	1400kPa@lipid	1700kPa@lipid	PLGA@lipid
	the abundance of the most abundant proteins in protein coronas	ApoA1	trial 1	0.7566	20.0206	19.3517	26.8389	17.0924	13.393	6.3219	4.328	7.8223
			trial 2	0.9729	21.3272	16.9284	32.6618	17.1842	13.734	4.9525	5.4642	5.5015
		C1qA	trial 1	8.6823	12.6434	6.1794	2.5069	7.1634	6.9407	17.0454	18.3101	1.8343
			trial 2	10.1618	8.5992	8.3208	3.1096	9.465	10.4782	14.2289	16.4727	1.5043
		C1qB	trial 1	4.4983	8.1707	4.0689	1.2477	3.2489	3.9163	9.9459	10.7919	0.7415
			trial 2	0	7.5251	6.198	2.5449	5.7113	9.218	10.0441	12.759	0.3821
		MBPA	trial 1	6.6655	7.7653	6.9278	1.6537	13.5604	2.7223	8.724	5.4959	0.7794
			trial 2	10.9878	9.8729	11.0963	3.217	12.1729	9.1108	12.079	11.6871	2.7783
		MBPC	trial 1	2.179	0.9231	3.013	0.6152	13.6926	0.3907	0.8148	1.3129	0.4169
			trial 2	1.1494	1.7498	2.0965	0.7638	4.7914	1.3746	1.262	2.0714	0
		ApoA4	trial 1	0.5788	3.3205	2.4822	3.2188	1.9277	4.6098	1.8368	1.909	9.7985
			trial 2	0.6822	1.5107	0.8045	1.1468	2.5006	3.8182	1.0235	1.4704	1.18654
		ApoC3	trial 1	3.5224	4.1288	4.53	6.5752	4.1963	4.1054	1.9669	1.8839	4.6177
			trial 2	2.0809	6.162	3.5724	7.8655	4.4973	3.8698	1.3196	1.5883	5.5377
		ApoE	trial 1	0.8892	4.2573	2.8637	4.1673	0	3.5803	5.2563	2.1996	5.4042
			trial 2	0.3898	3.3758	1.7094	3.5558	1.8801	4.6913	1.7431	1.049	9.951
		Clusterin	trial 1	0.5048	0.1737	0.2372	0.393	0.2472	0.4576	1.227	0.1387	6.592
			trial 2	0.1983	0.4684	0.1002	0.2834	0.0815	0.255	1.1805	0.1213	11.1387
		C1qC	trial 1	2.6715	5.2873	2.8837	0.6128	2.9439	2.5298	5.8171	5.1626	0.623
			trial 2	0	5.2293	3.8123	1.0586	4.6112	4.9414	5.543	6.9811	0.2943
		pentaxin	trial 1	0.2762	0.4563	6.1446	0.4423	6.4286	0.1931	3.2891	0	2.2325
			trial 2	0.4261	0.2306	9.3758	0.197	9.0262	0.6399	1.9564	0.528	3.6346
	Figure 3h
			ApoA1	C1qA	C1qB	MBPA	MBPC	ApoA4	ApoC3	ApoE	Clusterin	C1qC	pentaxin
	Pearson’s r between the relative abundance in corona and nanoparticle blood clearance half-life for proteins which exhibited a relative abundance of >5% on at least one nanoparticle	trial 1	0.76	-0.03	0.08	-0.07	-0.19	0.03	0.32	0.38	-0.31	0.14	0.18
		trial 2	0.69	-0.11	0.38	-0.05	0.04	0.07	0.41	0.01	-0.27	0.4	0.18
	Figure 3j
		Blood clearance half-life (h)
		control							ApoA1 antibody
		Replicate	Replicate	Replicate	Replicate	Replicate	Replicate	Mean	Replicate	Replicate	Replicate	Replicate	Replicate	Replicate	Mean
	liposome	7.32	11.84	6.2	12.77	8.39	7.87	9.065	10.68	6.68	5.3	7.32	9.55	19.72	9.875
	188kPa@lipid	50.02	40.22	49.42	58.15	36.3	30.39	44.0833	38.3	39.3	32.85	32.13	31.86	43.32	36.2933
	PLGA@lipid	34.21	45.32	44.19	41.03	32.24	37.8	39.1317	35.42	42.85	36.09	30.41	29.96	36.07	35.1333

## Sheet: Figure 4
		Figure 4a								Figure 4b							Figure 4c									Figure 4f
		ApoA1								BSA								cellular uptake (%)									cellular uptake relative to the average value of the control group
		liposome		188kPa@lipid		PLGA@lipid				liposome		188kPa@lipid		PLGA@lipid				control		BSA		ApoA1					Ccontrol										ApoA1 antibody
		time (min)	Heat rate (μJ/s)	time (min)	Heat rate (μJ/s)	time (min)	Heat rate (μJ/s)			time (min)	Heat rate (μJ/s)	time (min)	Heat rate (μJ/s)	time (min)	Heat rate (μJ/s)			trial 1	trial 2	trial 1	trial 2	trial 1	trial 2				trial 1					trial 2					trial 1					trial 2
		0.13333	0	0.13333	-0.00454	0.13333	-0.00896			0.13333	0	0.13333	0	0.13333	-0.00576		liposome	9.12667	9.94333	9.61333	9.18667	1.31667	2.57				Replicate	Replicate	Replicate	Mean	SD	Replicate	Replicate	Replicate	Mean	SD	Replicate	Replicate	Replicate	Mean	SD	Replicate	Replicate	Replicate	Mean	SD
		0.15	0	0.15	-0.00512	0.15	-0.00894			0.15	0	0.15	0	0.15	-0.00559		188kPa@lipid	13.36	12.0033	12.9633	11.26	6.56667	5.76667			liposome	0.68	1.15	1.36	1.06333	0.34819	0.62	1.07	1.12	0.93667	0.27538	1.64	1.67	1.98	1.76333	0.18824	1.47	1.49	1.64	1.53333	0.09292
		0.16667	0	0.16667	-0.00524	0.16667	-0.00821			0.16667	0	0.16667	0	0.16667	-0.00556		PLGA@lipid	42.47	27.72	43.9167	24.84	34.2833	13.4467			188kPa@lipid	0.91	0.94	0.9	0.91667	0.02082	1.08	1.09	1.08	1.08333	0.00577	0.93	1.05	1.03	1.00333	0.06429	1.18	1.3	1.27	1.25	0.06245
		0.18333	0	0.18333	-0.00436	0.18333	-0.00828			0.18333	-0.000321	0.18333	0	0.18333	-0.00522											PLGA@lipid	1.09	1.03	0.96	1.02667	0.06506	1.04	0.97	0.91	0.97333	0.06506	1.09	0.96	1.14	1.06333	0.09292	1.3	1.21	1.23	1.24667	0.04726
		0.2	0	0.2	-0.0041	0.2	-0.00776			0.2	-0.0013	0.2	-0.000209	0.2	-0.00506
		0.21667	0	0.21667	-0.00246	0.21667	-0.0077			0.21667	-0.00212	0.21667	-0.000292	0.21667	-0.00472
		0.23333	0	0.23333	-0.00237	0.23333	-0.00718			0.23333	-0.00285	0.23333	-0.000669	0.23333	-0.00452		Figure 4d
		0.25	0	0.25	-0.00194	0.25	-0.00607			0.25	-0.00275	0.25	-0.000711	0.25	-0.00385			cellular uptake (%)
		0.26667	-0.00113	0.26667	-0.00215	0.26667	-0.00529			0.26667	-0.00248	0.26667	-0.00121	0.26667	-0.00134			control		BSA		ApoA1
		0.28333	-0.00372	0.28333	-0.00277	0.28333	-0.00423			0.28333	-0.00355	0.28333	-0.00138	0.28333	-0.000123			trial 1	trial 2	trial 1	trial 2	trial 1	trial 2
		0.3	-0.00586	0.3	-0.00272	0.3	-0.00266			0.3	-0.00412	0.3	-0.00188	0.3	0		liposome	7.96	7.76	7.45	7.94	3.6	5.37
		0.31667	-0.00615	0.31667	-0.00142	0.31667	-0.000332			0.31667	-0.0046	0.31667	-0.00331	0.31667	0		188kPa@lipid	7.02	5.91	5.44	4.81	1.76	2.94
		0.33333	-0.00556	0.33333	0	0.33333	0			0.33333	-0.005	0.33333	-0.00402	0.33333	0		PLGA@lipid	19.7	16.5	16.5	10.8	5.7	3.02
		0.35	-0.00401	0.35	0	0.35	0			0.35	-0.00558	0.35	-0.00344	0.35	0
		0.36667	-0.00397	0.36667	0	0.36667	0			0.36667	-0.00607	0.36667	-0.00239	0.36667	0
		0.38333	-0.00364	0.38333	0	0.38333	0			0.38333	-0.00626	0.38333	-0.00176	0.38333	0
		0.4	-0.00242	0.4	0	0.4	0			0.4	-0.00462	0.4	-0.00168	0.4	0
		0.41667	-0.00146	0.41667	0	0.41667	0			0.41667	-0.00423	0.41667	-0.00114	0.41667	0
		0.43333	-0.00151	0.43333	0	0.43333	0			0.43333	-0.00472	0.43333	-0.0011	0.43333	0
		0.45	-0.000837	0.45	0	0.45	0			0.45	-0.00505	0.45	-0.000763	0.45	0
		0.46667	0	0.46667	0	0.46667	0			0.46667	-0.00446	0.46667	-0.000806	0.46667	0
		0.48333	0	0.48333	0	0.48333	0			0.48333	-0.00424	0.48333	-0.000136	0.48333	0
		0.5	0	0.5	0	0.5	0			0.5	-0.00403	0.5	0	0.5	0
		0.51667	0	0.51667	0	0.51667	0			0.51667	-0.00344	0.51667	-0.000637	0.51667	0
		0.53333	0	0.53333	0	0.53333	0			0.53333	-0.0028	0.53333	-0.00265	0.53333	0
		0.55	0	0.55	0	0.55	0			0.55	-0.00133	0.55	-0.00382	0.55	0
		0.56667	0	0.56667	0	0.56667	0			0.56667	-0.00141	0.56667	-0.00503	0.56667	0
		0.58333	0	0.58333	0	0.58333	0			0.58333	-0.000945	0.58333	-0.0054	0.58333	-0.00111
		0.6	0	0.6	0	0.6	0			0.6	-0.000521	0.6	-0.00485	0.6	-0.000876
		0.61667	0	0.61667	0	0.61667	-0.00118			0.61667	-0.000516	0.61667	-0.00518	0.61667	-0.000346
		0.63333	0	0.63333	0	0.63333	-0.00294			0.63333	-0.00177	0.63333	-0.00517	0.63333	0
		0.65	0	0.65	0	0.65	-0.0013			0.65	-0.00239	0.65	-0.00587	0.65	-0.000287
		0.66667	0	0.66667	0	0.66667	-0.000212			0.66667	-0.00284	0.66667	-0.00687	0.66667	0
		0.68333	0	0.68333	0	0.68333	-0.000964			0.68333	-0.00359	0.68333	-0.00535	0.68333	0
		0.7	0	0.7	0	0.7	-0.00163			0.7	-0.00258	0.7	-0.00466	0.7	0
		0.71667	0	0.71667	0	0.71667	-0.00133			0.71667	-0.00164	0.71667	-0.00581	0.71667	0
		0.73333	0	0.73333	0	0.73333	-0.00137			0.73333	-0.00184	0.73333	-0.00659	0.73333	0
		0.75	0	0.75	-0.000744	0.75	-0.000973			0.75	-0.00149	0.75	-0.00531	0.75	0
		0.76667	-0.01219	0.76667	-0.000817	0.76667	-0.00121			0.76667	0	0.76667	-0.00369	0.76667	0
		0.78333	-0.01735	0.78333	0	0.78333	-0.000492			0.78333	0	0.78333	-0.00148	0.78333	0
		0.8	-0.01581	0.8	0	0.8	-0.000533			0.8	0	0.8	0	0.8	0
		0.81667	-0.01503	0.81667	-0.00351	0.81667	0			0.81667	0	0.81667	0	0.81667	0
		0.83333	-0.0138	0.83333	-0.00568	0.83333	-0.000677			0.83333	0	0.83333	0	0.83333	0
		0.85	-0.01151	0.85	-0.00705	0.85	-0.000503			0.85	0	0.85	0	0.85	0
		0.86667	-0.00868	0.86667	-0.00679	0.86667	0			0.86667	0	0.86667	0	0.86667	0
		0.88333	-0.00933	0.88333	-0.00493	0.88333	0			0.88333	0	0.88333	0	0.88333	-0.000521
		0.9	-0.00772	0.9	-0.00522	0.9	0			0.9	0	0.9	0	0.9	-0.00199
		0.91667	-0.00313	0.91667	-0.00684	0.91667	-0.000613			0.91667	0	0.91667	0	0.91667	-0.00338
		0.93333	0	0.93333	-0.00494	0.93333	0			0.93333	0	0.93333	0	0.93333	-0.00373
		0.95	0	0.95	-0.00271	0.95	-0.00229			0.95	0	0.95	0	0.95	-0.00926
		0.96667	0	0.96667	0	0.96667	-0.00279			0.96667	0	0.96667	0	0.96667	-0.01191
		0.98333	0	0.98333	0	0.98333	-0.000113			0.98333	0	0.98333	0	0.98333	-0.01197
		1	0	1	0	1	0			1	-0.00525	1	-0.00378	1	-0.00842
		1.01667	0	1.01667	0	1.01667	0			1.01667	-0.01528	1.01667	-0.00173	1.01667	-0.01719
		1.03333	0	1.03333	-0.01249	1.03333	0			1.03333	-0.04842	1.03333	-0.02835	1.03333	-0.04186
		1.05	-0.03625	1.05	-0.07901	1.05	-0.06229			1.05	-0.07728	1.05	-0.0671	1.05	-0.08823
		1.06667	-0.06928	1.06667	-0.12526	1.06667	-0.07947			1.06667	-0.08789	1.06667	-0.1084	1.06667	-0.09406
		1.08333	-0.08626	1.08333	-0.12404	1.08333	-0.07144			1.08333	-0.08983	1.08333	-0.10423	1.08333	-0.06339
		1.1	-0.11112	1.1	-0.127	1.1	-0.0791			1.1	-0.08862	1.1	-0.09848	1.1	-0.04202
		1.11667	-0.13942	1.11667	-0.12724	1.11667	-0.08514			1.11667	-0.08544	1.11667	-0.09094	1.11667	-0.02467
		1.13333	-0.15306	1.13333	-0.12844	1.13333	-0.0908			1.13333	-0.07958	1.13333	-0.08234	1.13333	-0.01853
		1.15	-0.16272	1.15	-0.13337	1.15	-0.09469			1.15	-0.07292	1.15	-0.05794	1.15	-0.01877
		1.16667	-0.17042	1.16667	-0.13603	1.16667	-0.09427			1.16667	-0.06747	1.16667	-0.03969	1.16667	-0.01854
		1.18333	-0.16975	1.18333	-0.13811	1.18333	-0.09076			1.18333	-0.06366	1.18333	-0.02932	1.18333	-0.0166
		1.2	-0.16882	1.2	-0.13961	1.2	-0.08979			1.2	-0.06101	1.2	-0.02967	1.2	-0.0137
		1.21667	-0.16383	1.21667	-0.13855	1.21667	-0.09289			1.21667	-0.05635	1.21667	-0.02714	1.21667	-0.00875
		1.23333	-0.16107	1.23333	-0.13912	1.23333	-0.09477			1.23333	-0.05266	1.23333	-0.02423	1.23333	-0.00706
		1.25	-0.16098	1.25	-0.14196	1.25	-0.09368			1.25	-0.04966	1.25	-0.02004	1.25	-0.00735
		1.26667	-0.15713	1.26667	-0.14002	1.26667	-0.08932			1.26667	-0.04588	1.26667	-0.01819	1.26667	-0.00596
		1.28333	-0.14863	1.28333	-0.13485	1.28333	-0.08228			1.28333	-0.04255	1.28333	-0.01726	1.28333	-0.00604
		1.3	-0.14147	1.3	-0.12437	1.3	-0.07565			1.3	-0.03867	1.3	-0.01651	1.3	-0.00867
		1.31667	-0.13301	1.31667	-0.11209	1.31667	-0.07062			1.31667	-0.03475	1.31667	-0.01522	1.31667	-0.00674
		1.33333	-0.12447	1.33333	-0.10262	1.33333	-0.06634			1.33333	-0.03222	1.33333	-0.01347	1.33333	-0.00197
		1.35	-0.11669	1.35	-0.08929	1.35	-0.06193			1.35	-0.02934	1.35	-0.01169	1.35	0
		1.36667	-0.11003	1.36667	-0.08161	1.36667	-0.0579			1.36667	-0.02621	1.36667	-0.0107	1.36667	0
		1.38333	-0.10451	1.38333	-0.0767	1.38333	-0.05596			1.38333	-0.02358	1.38333	-0.00909	1.38333	0
		1.4	-0.09769	1.4	-0.07149	1.4	-0.05306			1.4	-0.02124	1.4	-0.00724	1.4	0
		1.41667	-0.09355	1.41667	-0.06637	1.41667	-0.0494			1.41667	-0.01924	1.41667	-0.00581	1.41667	0
		1.43333	-0.08941	1.43333	-0.06334	1.43333	-0.04629			1.43333	-0.01707	1.43333	-0.00441	1.43333	0
		1.45	-0.08456	1.45	-0.06035	1.45	-0.04455			1.45	-0.01552	1.45	-0.00358	1.45	0
		1.46667	-0.07984	1.46667	-0.05694	1.46667	-0.04294			1.46667	-0.01401	1.46667	-0.0032	1.46667	0
		1.48333	-0.07487	1.48333	-0.05262	1.48333	-0.04095			1.48333	-0.01317	1.48333	-0.00249	1.48333	0
		1.5	-0.07014	1.5	-0.05239	1.5	-0.04043			1.5	-0.01175	1.5	-0.00175	1.5	0
		1.51667	-0.06525	1.51667	-0.05191	1.51667	-0.03999			1.51667	-0.01091	1.51667	-0.000669	1.51667	0
		1.53333	-0.06099	1.53333	-0.04964	1.53333	-0.03867			1.53333	-0.01023	1.53333	0	1.53333	0
		1.55	-0.05744	1.55	-0.04723	1.55	-0.03647			1.55	-0.00905	1.55	0	1.55	0
		1.56667	-0.05427	1.56667	-0.04504	1.56667	-0.03482			1.56667	-0.00796	1.56667	0	1.56667	0
		1.58333	-0.05194	1.58333	-0.04419	1.58333	-0.03408			1.58333	-0.00686	1.58333	0	1.58333	0
		1.6	-0.04977	1.6	-0.04446	1.6	-0.03364			1.6	-0.00669	1.6	0	1.6	0
		1.61667	-0.04832	1.61667	-0.04377	1.61667	-0.03231			1.61667	-0.00613	1.61667	0	1.61667	0
		1.63333	-0.04503	1.63333	-0.04493	1.63333	-0.03103			1.63333	-0.00554	1.63333	0	1.63333	0
		1.65	-0.04303	1.65	-0.04838	1.65	-0.03134			1.65	-0.0049	1.65	0	1.65	0
		1.66667	-0.04091	1.66667	-0.04343	1.66667	-0.03156			1.66667	-0.00363	1.66667	0	1.66667	0
		1.68333	-0.04122	1.68333	-0.02771	1.68333	-0.0309			1.68333	-0.00303	1.68333	0	1.68333	0
		1.7	-0.04031	1.7	-0.02028	1.7	-0.03083			1.7	-0.0031	1.7	0	1.7	0
		1.71667	-0.03828	1.71667	-0.00812	1.71667	-0.03097			1.71667	-0.00246	1.71667	0	1.71667	0
		1.73333	-0.03591	1.73333	-0.0063	1.73333	-0.02939			1.73333	-0.00232	1.73333	0	1.73333	0
		1.75	-0.03404	1.75	-0.00774	1.75	-0.02818			1.75	-0.00206	1.75	0	1.75	0
		1.76667	-0.0328	1.76667	-0.012	1.76667	-0.0266			1.76667	-0.00183	1.76667	0	1.76667	0
		1.78333	-0.03161	1.78333	-0.01319	1.78333	-0.02565			1.78333	-0.00136	1.78333	0	1.78333	0
		1.8	-0.02974	1.8	-0.01187	1.8	-0.02327			1.8	-0.00143	1.8	0	1.8	0
		1.81667	-0.0298	1.81667	-0.01026	1.81667	-0.02118			1.81667	-0.00117	1.81667	0	1.81667	0
		1.83333	-0.0302	1.83333	-0.01049	1.83333	-0.01872			1.83333	-0.000481	1.83333	0	1.83333	0
		1.85	-0.02959	1.85	-0.01135	1.85	-0.01596			1.85	0	1.85	0	1.85	0
		1.86667	-0.02655	1.86667	-0.00995	1.86667	-0.01463			1.86667	0	1.86667	0	1.86667	0
		1.88333	-0.02239	1.88333	-0.00863	1.88333	-0.01245			1.88333	0	1.88333	0	1.88333	0
		1.9	-0.01973	1.9	-0.00659	1.9	-0.01268			1.9	0	1.9	0	1.9	0
		1.91667	-0.01711	1.91667	-0.00318	1.91667	-0.01273			1.91667	0	1.91667	0	1.91667	0
		1.93333	-0.01374	1.93333	-0.00052	1.93333	-0.01187			1.93333	0	1.93333	0	1.93333	0
		1.95	-0.01046	1.95	0	1.95	-0.0121			1.95	0	1.95	0	1.95	0
		1.96667	-0.00634	1.96667	0	1.96667	-0.01156			1.96667	0	1.96667	0	1.96667	0
		1.98333	-0.00422	1.98333	0	1.98333	-0.01019			1.98333	0	1.98333	0	1.98333	0
		2	-0.00232	2	0	2	-0.00563			2	0	2	0	2	0
		2.01667	-0.000503	2.01667	0	2.01667	-0.002			2.01667	0	2.01667	0	2.01667	0
		2.03333	0	2.03333	0	2.03333	-0.00054			2.03333	0	2.03333	0	2.03333	0
		2.05	0	2.05	0	2.05	-0.00188			2.05	0	2.05	0	2.05	0
		2.06667	0	2.06667	0	2.06667	-0.00206			2.06667	0	2.06667	0	2.06667	0
		2.08333	-0.00119	2.08333	0	2.08333	0			2.08333	0	2.08333	0	2.08333	0
		2.1	-0.00306	2.1	0	2.1	0			2.1	0	2.1	0	2.1	-0.0013
		2.11667	-0.00321	2.11667	0	2.11667	-9.9e-05			2.11667	0	2.11667	0	2.11667	-0.0037
		2.13333	-0.0042	2.13333	0	2.13333	-0.00214			2.13333	0	2.13333	0	2.13333	-0.00313
		2.15	-0.00527	2.15	0	2.15	-0.00471			2.15	0	2.15	0	2.15	-0.0006
		2.16667	-0.00697	2.16667	0	2.16667	-0.00373			2.16667	0	2.16667	-0.000574	2.16667	0
		2.18333	-0.00834	2.18333	0	2.18333	0			2.18333	0	2.18333	-0.00287	2.18333	0
		2.2	-0.01008	2.2	0	2.2	0			2.2	0	2.2	-0.0041	2.2	0
		2.21667	-0.00961	2.21667	0	2.21667	0			2.21667	0	2.21667	-0.00398	2.21667	-0.000588
		2.23333	-0.00934	2.23333	0	2.23333	-0.000397			2.23333	0	2.23333	-0.00399	2.23333	-0.00288
		2.25	-0.00824	2.25	0	2.25	-0.00263			2.25	0	2.25	-0.00487	2.25	-0.00514
		2.26667	-0.00868	2.26667	-0.000298	2.26667	-0.00072			2.26667	0	2.26667	-0.00453	2.26667	-0.00565
		2.28333	-0.00992	2.28333	-0.000185	2.28333	0			2.28333	0	2.28333	-0.00457	2.28333	-0.00745
		2.3	-0.01184	2.3	0	2.3	0			2.3	0	2.3	-0.00367	2.3	-0.01072
		2.31667	-0.01312	2.31667	-0.000377	2.31667	0			2.31667	0	2.31667	-0.00219	2.31667	-0.01057
		2.33333	-0.01332	2.33333	0	2.33333	0			2.33333	0	2.33333	-0.00175	2.33333	-0.0102
		2.35	-0.0123	2.35	0	2.35	0			2.35	0	2.35	-0.00164	2.35	-0.01093
		2.36667	-0.01124	2.36667	0	2.36667	0			2.36667	0	2.36667	-0.0014	2.36667	-0.01049
		2.38333	-0.01027	2.38333	0	2.38333	0			2.38333	0	2.38333	-0.00154	2.38333	-0.0103
		2.4	-0.0092	2.4	0	2.4	-0.00109			2.4	0	2.4	-0.00205	2.4	-0.00857
		2.41667	-0.00815	2.41667	0	2.41667	-0.00142			2.41667	0	2.41667	-0.00172	2.41667	-0.00659
		2.43333	-0.00621	2.43333	0	2.43333	0			2.43333	0	2.43333	-0.00177	2.43333	-0.0039
		2.45	-0.00536	2.45	0	2.45	0			2.45	0	2.45	-0.00152	2.45	-0.00314
		2.46667	-0.00346	2.46667	0	2.46667	0			2.46667	0	2.46667	-0.00136	2.46667	-0.00087
		2.48333	-0.00299	2.48333	0	2.48333	0			2.48333	0	2.48333	-0.00144	2.48333	-0.0012
		2.5	-0.00235	2.5	0	2.5	-0.000463			2.5	0	2.5	-0.00299	2.5	-0.00174
		2.51667	-0.000913	2.51667	-0.00141	2.51667	-0.000702			2.51667	0	2.51667	-0.00333	2.51667	-0.00136
		2.53333	-0.00115	2.53333	-0.00146	2.53333	-0.00044			2.53333	0	2.53333	-0.00417	2.53333	-0.00103
		2.55	-0.00198	2.55	-0.00155	2.55	-0.000106			2.55	-0.000714	2.55	-0.0058	2.55	-0.00044
		2.56667	-0.00238	2.56667	-0.00482	2.56667	-0.000961			2.56667	-0.0014	2.56667	-0.00597	2.56667	0
		2.58333	-0.00292	2.58333	-0.00813	2.58333	-0.000978			2.58333	-0.00134	2.58333	-0.00551	2.58333	0
		2.6	-0.00264	2.6	-0.01149	2.6	-0.000277			2.6	-0.0012	2.6	-0.00292	2.6	0
		2.61667	-0.00114	2.61667	-0.01715	2.61667	-0.00138			2.61667	-0.000932	2.61667	0	2.61667	-0.000271
		2.63333	-9.9e-05	2.63333	-0.02	2.63333	-0.000274			2.63333	-0.00104	2.63333	0	2.63333	-3e-06
		2.65	0	2.65	-0.01217	2.65	0			2.65	-0.00171	2.65	0	2.65	0
		2.66667	0	2.66667	0	2.66667	-0.000222			2.66667	-0.00225	2.66667	0	2.66667	-0.0002
		2.68333	0	2.68333	0	2.68333	-0.000663			2.68333	-0.00191	2.68333	-0.000872	2.68333	0
		2.7	-0.000818	2.7	0	2.7	-0.000884			2.7	-0.00126	2.7	0	2.7	0
		2.71667	-0.00144	2.71667	0	2.71667	-0.000617			2.71667	-0.000521	2.71667	0	2.71667	0
		2.73333	-0.000594	2.73333	0	2.73333	0			2.73333	0	2.73333	-0.00096	2.73333	0
		2.75	-0.000556	2.75	0	2.75	0			2.75	-0.000757	2.75	-0.00019	2.75	-0.00117
		2.76667	-0.0014	2.76667	0	2.76667	0			2.76667	-0.00171	2.76667	-0.000611	2.76667	-0.000651
		2.78333	-0.00103	2.78333	0	2.78333	-0.00034			2.78333	-0.00217	2.78333	-0.00149	2.78333	0
		2.8	-0.000777	2.8	0	2.8	-0.00155			2.8	-0.000737	2.8	-0.00138	2.8	0
		2.81667	-0.000735	2.81667	0	2.81667	-0.00141			2.81667	0	2.81667	-0.00201	2.81667	0
		2.83333	-0.00214	2.83333	0	2.83333	-9.8e-05			2.83333	0	2.83333	-0.00243	2.83333	0
		2.85	-0.00217	2.85	0	2.85	0			2.85	0	2.85	-0.00222	2.85	-0.0011
		2.86667	-0.00153	2.86667	0	2.86667	-0.000229			2.86667	0	2.86667	-0.00153	2.86667	-0.000991
		2.88333	-0.00122	2.88333	0	2.88333	-0.00119			2.88333	-0.000483	2.88333	0	2.88333	0
		2.9	-0.00284	2.9	0	2.9	0			2.9	-0.00201	2.9	-0.000241	2.9	0
		2.91667	-0.00226	2.91667	-0.000783	2.91667	-0.000908			2.91667	-0.00136	2.91667	-0.00221	2.91667	0
		2.93333	-0.00139	2.93333	-0.00248	2.93333	-0.000498			2.93333	-0.00209	2.93333	-0.00434	2.93333	-0.000199
		2.95	-0.00148	2.95	-0.00347	2.95	-0.000655			2.95	-0.00141	2.95	-0.00348	2.95	-0.00297
		2.96667	-0.00106	2.96667	-0.0011	2.96667	0			2.96667	-0.000198	2.96667	-0.00184	2.96667	0
		2.98333	0	2.98333	-0.00148	2.98333	0			2.98333	0	2.98333	0	2.98333	0
		3	0	3	-0.00158	3	0			3	0	3	-0.00526	3	0
		3.01667	0	3.01667	-0.000419	3.01667	0			3.01667	0	3.01667	-0.00848	3.01667	-0.00759
		3.03333	0	3.03333	-0.03087	3.03333	0			3.03333	0	3.03333	-0.03293	3.03333	-0.03124
		3.05	-0.0596	3.05	-0.09266	3.05	-0.02202			3.05	-0.00675	3.05	-0.08542	3.05	-0.06881
		3.06667	-0.08207	3.06667	-0.14055	3.06667	-0.0574			3.06667	-0.05302	3.06667	-0.13856	3.06667	-0.12897
		3.08333	-0.11937	3.08333	-0.18378	3.08333	-0.07854			3.08333	-0.11126	3.08333	-0.20846	3.08333	-0.17
		3.1	-0.12581	3.1	-0.21873	3.1	-0.07758			3.1	-0.18471	3.1	-0.26638	3.1	-0.18244
		3.11667	-0.12153	3.11667	-0.24019	3.11667	-0.07083			3.11667	-0.25877	3.11667	-0.25844	3.11667	-0.15355
		3.13333	-0.11597	3.13333	-0.23696	3.13333	-0.06253			3.13333	-0.29031	3.13333	-0.24649	3.13333	-0.12421
		3.15	-0.11556	3.15	-0.27501	3.15	-0.05463			3.15	-0.29141	3.15	-0.23353	3.15	-0.11404
		3.16667	-0.1133	3.16667	-0.29744	3.16667	-0.04889			3.16667	-0.28033	3.16667	-0.19951	3.16667	-0.10458
		3.18333	-0.10899	3.18333	-0.31401	3.18333	-0.0436			3.18333	-0.25036	3.18333	-0.16787	3.18333	-0.09361
		3.2	-0.10335	3.2	-0.3047	3.2	-0.0388			3.2	-0.22413	3.2	-0.13655	3.2	-0.07941
		3.21667	-0.10018	3.21667	-0.30565	3.21667	-0.03491			3.21667	-0.19907	3.21667	-0.1165	3.21667	-0.06606
		3.23333	-0.0979	3.23333	-0.31171	3.23333	-0.03307			3.23333	-0.17648	3.23333	-0.09673	3.23333	-0.054
		3.25	-0.09466	3.25	-0.29755	3.25	-0.03073			3.25	-0.14732	3.25	-0.08092	3.25	-0.04328
		3.26667	-0.09138	3.26667	-0.27442	3.26667	-0.02701			3.26667	-0.12582	3.26667	-0.06955	3.26667	-0.03364
		3.28333	-0.0876	3.28333	-0.2652	3.28333	-0.02313			3.28333	-0.10646	3.28333	-0.0622	3.28333	-0.02827
		3.3	-0.08297	3.3	-0.25702	3.3	-0.0203			3.3	-0.0946	3.3	-0.05196	3.3	-0.02328
		3.31667	-0.08025	3.31667	-0.24796	3.31667	-0.01851			3.31667	-0.08508	3.31667	-0.04302	3.31667	-0.01956
		3.33333	-0.07745	3.33333	-0.23677	3.33333	-0.01734			3.33333	-0.07493	3.33333	-0.03228	3.33333	-0.01713
		3.35	-0.07364	3.35	-0.21582	3.35	-0.01538			3.35	-0.06684	3.35	-0.02445	3.35	-0.01097
		3.36667	-0.06907	3.36667	-0.18893	3.36667	-0.01405			3.36667	-0.06038	3.36667	-0.01898	3.36667	-0.00618
		3.38333	-0.06594	3.38333	-0.17271	3.38333	-0.01259			3.38333	-0.05334	3.38333	-0.01892	3.38333	-0.0011
		3.4	-0.06433	3.4	-0.16022	3.4	-0.01219			3.4	-0.04483	3.4	-0.01767	3.4	0
		3.41667	-0.06306	3.41667	-0.15233	3.41667	-0.01172			3.41667	-0.03887	3.41667	-0.01367	3.41667	0
		3.43333	-0.06119	3.43333	-0.14256	3.43333	-0.01239			3.43333	-0.03589	3.43333	-0.00975	3.43333	-0.000167
		3.45	-0.05949	3.45	-0.13283	3.45	-0.01331			3.45	-0.03157	3.45	-0.00754	3.45	0
		3.46667	-0.05857	3.46667	-0.12297	3.46667	-0.01454			3.46667	-0.02729	3.46667	-0.00445	3.46667	-0.000669
		3.48333	-0.05665	3.48333	-0.11357	3.48333	-0.01539			3.48333	-0.02494	3.48333	-0.00414	3.48333	-0.00115
		3.5	-0.05368	3.5	-0.10715	3.5	-0.01598			3.5	-0.02313	3.5	-0.00202	3.5	-0.000374
		3.51667	-0.05162	3.51667	-0.10081	3.51667	-0.01619			3.51667	-0.02041	3.51667	-0.00254	3.51667	0
		3.53333	-0.04964	3.53333	-0.09488	3.53333	-0.01654			3.53333	-0.01789	3.53333	-0.00394	3.53333	-0.000135
		3.55	-0.04811	3.55	-0.0911	3.55	-0.0163			3.55	-0.01591	3.55	-0.00322	3.55	-0.000851
		3.56667	-0.04709	3.56667	-0.08442	3.56667	-0.01504			3.56667	-0.0139	3.56667	-0.00263	3.56667	-0.000563
		3.58333	-0.04535	3.58333	-0.07942	3.58333	-0.01474			3.58333	-0.01288	3.58333	-0.00205	3.58333	0
		3.6	-0.04416	3.6	-0.07651	3.6	-0.01398			3.6	-0.01212	3.6	-0.00198	3.6	0
		3.61667	-0.04247	3.61667	-0.07402	3.61667	-0.01502			3.61667	-0.01165	3.61667	-0.00252	3.61667	0
		3.63333	-0.04178	3.63333	-0.06989	3.63333	-0.01455			3.63333	-0.01131	3.63333	-0.00206	3.63333	0
		3.65	-0.04067	3.65	-0.06619	3.65	-0.01341			3.65	-0.01088	3.65	-0.0018	3.65	0
		3.66667	-0.03965	3.66667	-0.06349	3.66667	-0.01139			3.66667	-0.00995	3.66667	-0.0013	3.66667	-0.000435
		3.68333	-0.03888	3.68333	-0.06258	3.68333	-0.01075			3.68333	-0.0096	3.68333	-0.00109	3.68333	-0.000213
		3.7	-0.03718	3.7	-0.05858	3.7	-0.01108			3.7	-0.0088	3.7	-0.00142	3.7	0
		3.71667	-0.03478	3.71667	-0.0568	3.71667	-0.01198			3.71667	-0.00836	3.71667	-0.00117	3.71667	0
		3.73333	-0.03329	3.73333	-0.04489	3.73333	-0.01212			3.73333	-0.0081	3.73333	-0.00137	3.73333	-0.00054
		3.75	-0.03139	3.75	-0.03808	3.75	-0.00984			3.75	-0.00804	3.75	-0.000736	3.75	-0.0003
		3.76667	-0.02961	3.76667	-0.03471	3.76667	-0.0091			3.76667	-0.0074	3.76667	-0.000316	3.76667	0
		3.78333	-0.02632	3.78333	-0.03577	3.78333	-0.01019			3.78333	-0.00654	3.78333	0	3.78333	-0.00101
		3.8	-0.02281	3.8	-0.03508	3.8	-0.01089			3.8	-0.0056	3.8	-0.000443	3.8	0
		3.81667	-0.02009	3.81667	-0.03175	3.81667	-0.01049			3.81667	-0.00499	3.81667	-0.00178	3.81667	0
		3.83333	-0.0182	3.83333	-0.02825	3.83333	-0.00762			3.83333	-0.00434	3.83333	-0.0019	3.83333	0
		3.85	-0.01557	3.85	-0.02579	3.85	-0.0066			3.85	-0.00356	3.85	-0.00098	3.85	-5.7e-05
		3.86667	-0.01385	3.86667	-0.02472	3.86667	-0.00433			3.86667	-0.00299	3.86667	0	3.86667	-0.000791
		3.88333	-0.01193	3.88333	-0.02486	3.88333	-0.00255			3.88333	-0.00225	3.88333	0	3.88333	-0.000479
		3.9	-0.00829	3.9	-0.02287	3.9	-0.0021			3.9	-0.0018	3.9	0	3.9	-0.00126
		3.91667	-0.00683	3.91667	-0.02004	3.91667	-0.00012			3.91667	-0.00135	3.91667	0	3.91667	-0.000399
		3.93333	-0.0062	3.93333	-0.01787	3.93333	0			3.93333	-0.000643	3.93333	-0.000297	3.93333	0
		3.95	-0.00587	3.95	-0.01571	3.95	0			3.95	0	3.95	0	3.95	0
		3.96667	-0.00561	3.96667	-0.0143	3.96667	0			3.96667	0	3.96667	0	3.96667	-0.00037
		3.98333	-0.0033	3.98333	-0.01134	3.98333	-0.000601			3.98333	0	3.98333	0	3.98333	0
		4	-0.000453	4	-0.00918	4	-0.00139			4	0	4	0	4	0
		4.01667	-0.00191	4.01667	-0.00756	4.01667	-0.000753			4.01667	-0.000326	4.01667	0	4.01667	-0.000311
		4.03333	-0.0026	4.03333	-0.0064	4.03333	-0.000324			4.03333	-0.00146	4.03333	-0.00048	4.03333	-0.000794
		4.05	-0.00149	4.05	-0.00478	4.05	0			4.05	-0.00114	4.05	0	4.05	0
		4.06667	-0.000763	4.06667	-0.00391	4.06667	-0.000724			4.06667	-0.00147	4.06667	0	4.06667	-0.000244
		4.08333	-0.000158	4.08333	-0.0033	4.08333	-0.000696			4.08333	-0.000886	4.08333	0	4.08333	-0.00196
		4.1	-0.00152	4.1	-0.00268	4.1	-0.00163			4.1	0	4.1	0	4.1	-0.00179
		4.11667	-0.00432	4.11667	-0.00278	4.11667	-0.00111			4.11667	0	4.11667	0	4.11667	-0.000965
		4.13333	-0.00481	4.13333	-0.00241	4.13333	-0.00056			4.13333	0	4.13333	0	4.13333	0
		4.15	-0.00192	4.15	-0.00138	4.15	0			4.15	0	4.15	0	4.15	0
		4.16667	0	4.16667	-0.00156	4.16667	0			4.16667	0	4.16667	0	4.16667	-0.000349
		4.18333	0	4.18333	-0.00144	4.18333	-0.000422			4.18333	0	4.18333	-9e-05	4.18333	-0.000409
		4.2	0	4.2	-0.000447	4.2	-0.00306			4.2	0	4.2	-0.000534	4.2	0
		4.21667	-0.000365	4.21667	0	4.21667	-0.00255			4.21667	-0.000149	4.21667	-8.8e-05	4.21667	0
		4.23333	-0.00132	4.23333	-9.1e-05	4.23333	-0.000399			4.23333	-0.000526	4.23333	0	4.23333	0
		4.25	-0.000845	4.25	0	4.25	0			4.25	-0.000775	4.25	0	4.25	0
		4.26667	0	4.26667	-4.5e-05	4.26667	0			4.26667	-0.000446	4.26667	0	4.26667	0
		4.28333	0	4.28333	-0.000469	4.28333	0			4.28333	0	4.28333	0	4.28333	0
		4.3	-0.000686	4.3	-0.000851	4.3	0			4.3	0	4.3	0	4.3	-0.000998
		4.31667	-0.00155	4.31667	-0.000772	4.31667	0			4.31667	0	4.31667	0	4.31667	-0.00226
		4.33333	-0.000914	4.33333	0	4.33333	0			4.33333	0	4.33333	0	4.33333	-0.00289
		4.35	0	4.35	0	4.35	0			4.35	0	4.35	0	4.35	-0.00295
		4.36667	0	4.36667	0	4.36667	-8.9e-05			4.36667	0	4.36667	0	4.36667	-0.00242
		4.38333	0	4.38333	0	4.38333	0			4.38333	-0.00044	4.38333	0	4.38333	-0.00129
		4.4	0	4.4	-0.000457	4.4	0			4.4	0	4.4	0	4.4	0
		4.41667	-0.00128	4.41667	-0.00313	4.41667	0			4.41667	0	4.41667	0	4.41667	0
		4.43333	-0.00105	4.43333	-0.00315	4.43333	-4.7e-05			4.43333	0	4.43333	0	4.43333	0
		4.45	-0.000436	4.45	-0.00246	4.45	0			4.45	0	4.45	0	4.45	-0.00329
		4.46667	-0.000284	4.46667	-0.0011	4.46667	0			4.46667	0	4.46667	0	4.46667	-0.00339
		4.48333	0	4.48333	-0.00015	4.48333	0			4.48333	0	4.48333	0	4.48333	-0.0016
		4.5	0	4.5	0	4.5	0			4.5	0	4.5	0	4.5	0
		4.51667	0	4.51667	0	4.51667	-0.000713			4.51667	0	4.51667	0	4.51667	0
		4.53333	-0.00068	4.53333	0	4.53333	-0.000606			4.53333	0	4.53333	0	4.53333	-0.00146
		4.55	-6.4e-05	4.55	0	4.55	-0.00096			4.55	0	4.55	0	4.55	-0.00342
		4.56667	0	4.56667	0	4.56667	-0.000979			4.56667	-0.000332	4.56667	0	4.56667	-0.0021
		4.58333	-2.9e-05	4.58333	0	4.58333	-3.5e-05			4.58333	-0.00133	4.58333	0	4.58333	-0.000484
		4.6	-0.000528	4.6	0	4.6	-8.3e-05			4.6	-0.00145	4.6	0	4.6	-0.00138
		4.61667	-0.000273	4.61667	0	4.61667	-0.00106			4.61667	-0.00118	4.61667	-5.1e-05	4.61667	-0.00101
		4.63333	-0.000185	4.63333	-0.000578	4.63333	-0.00083			4.63333	-0.00053	4.63333	-0.000433	4.63333	-0.000359
		4.65	-9.8e-05	4.65	-0.000769	4.65	-0.000727			4.65	-0.000437	4.65	-0.00081	4.65	-0.000651
		4.66667	-0.00108	4.66667	-0.000567	4.66667	-0.000544			4.66667	-0.000239	4.66667	-0.0011	4.66667	-0.00055
		4.68333	-0.00154	4.68333	0	4.68333	0			4.68333	0	4.68333	-0.00114	4.68333	0
		4.7	-0.00167	4.7	0	4.7	0			4.7	0	4.7	-0.00123	4.7	-0.000129
		4.71667	-0.000838	4.71667	0	4.71667	0			4.71667	0	4.71667	-0.00061	4.71667	-0.000535
		4.73333	0	4.73333	0	4.73333	0			4.73333	0	4.73333	0	4.73333	-0.000187
		4.75	0	4.75	0	4.75	0			4.75	0	4.75	0	4.75	0
		4.76667	0	4.76667	0	4.76667	0			4.76667	0	4.76667	0	4.76667	0
		4.78333	-0.000843	4.78333	0	4.78333	-3e-06			4.78333	0	4.78333	0	4.78333	0
		4.8	-0.000543	4.8	0	4.8	-0.000476			4.8	0	4.8	0	4.8	0
		4.81667	-0.00114	4.81667	0	4.81667	-0.000618			4.81667	0	4.81667	-0.000885	4.81667	0
		4.83333	-0.0019	4.83333	0	4.83333	-0.000508			4.83333	0	4.83333	-0.00145	4.83333	-0.000281
		4.85	-0.00182	4.85	0	4.85	0			4.85	0	4.85	-0.0012	4.85	-0.000269
		4.86667	-0.00195	4.86667	0	4.86667	0			4.86667	0	4.86667	-0.000321	4.86667	0
		4.88333	-0.00158	4.88333	0	4.88333	-0.000439			4.88333	0	4.88333	0	4.88333	-0.000118
		4.9	-0.00263	4.9	0	4.9	0			4.9	0	4.9	0	4.9	-0.00324
		4.91667	-0.0016	4.91667	-0.00243	4.91667	0			4.91667	0	4.91667	-0.00127	4.91667	-0.00392
		4.93333	0	4.93333	-0.00318	4.93333	0			4.93333	0	4.93333	-0.00281	4.93333	-0.00276
		4.95	0	4.95	-0.00252	4.95	-0.00145			4.95	-6.1e-05	4.95	-0.00151	4.95	0
		4.96667	0	4.96667	-0.00299	4.96667	-0.00367			4.96667	0	4.96667	-0.00222	4.96667	-0.000797
		4.98333	0	4.98333	-0.00387	4.98333	-0.00338			4.98333	-0.00301	4.98333	-0.000752	4.98333	-0.00126
		5	0	5	-0.00179	5	0			5	-0.00722	5	0	5	0
		5.01667	-0.00798	5.01667	-0.00102	5.01667	0			5.01667	-0.000717	5.01667	-0.00481	5.01667	0
		5.03333	-0.02438	5.03333	0	5.03333	-0.000608			5.03333	-0.000912	5.03333	-0.04255	5.03333	-0.00184
		5.05	-0.05749	5.05	-0.056	5.05	-0.02889			5.05	-0.03794	5.05	-0.08571	5.05	-0.02516
		5.06667	-0.07072	5.06667	-0.12883	5.06667	-0.06592			5.06667	-0.10597	5.06667	-0.13562	5.06667	-0.07378
		5.08333	-0.09179	5.08333	-0.16906	5.08333	-0.07731			5.08333	-0.19795	5.08333	-0.19587	5.08333	-0.12106
		5.1	-0.0972	5.1	-0.19965	5.1	-0.07288			5.1	-0.26909	5.1	-0.25614	5.1	-0.14529
		5.11667	-0.09588	5.11667	-0.21082	5.11667	-0.06251			5.11667	-0.32503	5.11667	-0.25314	5.11667	-0.14681
		5.13333	-0.09839	5.13333	-0.2191	5.13333	-0.05465			5.13333	-0.3195	5.13333	-0.24328	5.13333	-0.14041
		5.15	-0.09818	5.15	-0.23677	5.15	-0.0496			5.15	-0.28836	5.15	-0.23196	5.15	-0.12898
		5.16667	-0.09601	5.16667	-0.26164	5.16667	-0.04553			5.16667	-0.25512	5.16667	-0.19921	5.16667	-0.11655
		5.18333	-0.09345	5.18333	-0.27382	5.18333	-0.04057			5.18333	-0.21942	5.18333	-0.16679	5.18333	-0.1052
		5.2	-0.09253	5.2	-0.29049	5.2	-0.03755			5.2	-0.19184	5.2	-0.15123	5.2	-0.09263
		5.21667	-0.09161	5.21667	-0.30535	5.21667	-0.03433			5.21667	-0.16224	5.21667	-0.11693	5.21667	-0.07955
		5.23333	-0.09019	5.23333	-0.3033	5.23333	-0.03052			5.23333	-0.14027	5.23333	-0.07371	5.23333	-0.06886
		5.25	-0.08822	5.25	-0.29234	5.25	-0.02511			5.25	-0.12174	5.25	-0.04987	5.25	-0.05934
		5.26667	-0.08558	5.26667	-0.28798	5.26667	-0.02075			5.26667	-0.10647	5.26667	-0.05067	5.26667	-0.04773
		5.28333	-0.08345	5.28333	-0.26814	5.28333	-0.01873			5.28333	-0.09644	5.28333	-0.04565	5.28333	-0.03817
		5.3	-0.08157	5.3	-0.25013	5.3	-0.01565			5.3	-0.08607	5.3	-0.04103	5.3	-0.02747
		5.31667	-0.07898	5.31667	-0.22728	5.31667	-0.016			5.31667	-0.07805	5.31667	-0.03414	5.31667	-0.01657
		5.33333	-0.0753	5.33333	-0.22158	5.33333	-0.01552			5.33333	-0.07082	5.33333	-0.02985	5.33333	-0.00856
		5.35	-0.07237	5.35	-0.19508	5.35	-0.01444			5.35	-0.06351	5.35	-0.02445	5.35	-0.00408
		5.36667	-0.06937	5.36667	-0.18474	5.36667	-0.01369			5.36667	-0.05248	5.36667	-0.02176	5.36667	-0.00181
		5.38333	-0.06657	5.38333	-0.17565	5.38333	-0.01437			5.38333	-0.04676	5.38333	-0.01911	5.38333	-0.00066
		5.4	-0.06401	5.4	-0.16527	5.4	-0.0131			5.4	-0.04351	5.4	-0.01709	5.4	0
		5.41667	-0.06141	5.41667	-0.15484	5.41667	-0.01103			5.41667	-0.04022	5.41667	-0.0149	5.41667	0
		5.43333	-0.05885	5.43333	-0.14425	5.43333	-0.00947			5.43333	-0.03501	5.43333	-0.01028	5.43333	-0.000743
		5.45	-0.05633	5.45	-0.13433	5.45	-0.01005			5.45	-0.03034	5.45	-0.00684	5.45	-2.8e-05
		5.46667	-0.05387	5.46667	-0.12851	5.46667	-0.01056			5.46667	-0.02689	5.46667	-0.00557	5.46667	0
		5.48333	-0.05057	5.48333	-0.1203	5.48333	-0.01018			5.48333	-0.02348	5.48333	-0.00439	5.48333	-0.000192
		5.5	-0.04857	5.5	-0.11368	5.5	-0.00968			5.5	-0.01998	5.5	-0.00311	5.5	0
		5.51667	-0.04753	5.51667	-0.10652	5.51667	-0.01051			5.51667	-0.01623	5.51667	-0.00039	5.51667	0
		5.53333	-0.04603	5.53333	-0.10238	5.53333	-0.01194			5.53333	-0.01299	5.53333	0	5.53333	-0.000113
		5.55	-0.04402	5.55	-0.09919	5.55	-0.01158			5.55	-0.01088	5.55	0	5.55	-0.00153
		5.56667	-0.04206	5.56667	-0.09479	5.56667	-0.01065			5.56667	-0.00905	5.56667	0	5.56667	-0.00267
		5.58333	-0.04072	5.58333	-0.09052	5.58333	-0.00921			5.58333	-0.00698	5.58333	0	5.58333	-0.000709
		5.6	-0.03896	5.6	-0.08541	5.6	-0.00707			5.6	-0.00495	5.6	-0.000172	5.6	0
		5.61667	-0.03772	5.61667	-0.08265	5.61667	-0.00485			5.61667	-0.00367	5.61667	-0.00163	5.61667	0
		5.63333	-0.03651	5.63333	-0.07804	5.63333	-0.00343			5.63333	-0.00319	5.63333	-0.00383	5.63333	0
		5.65	-0.03459	5.65	-0.07092	5.65	-0.00283			5.65	-0.00392	5.65	-0.0035	5.65	0
		5.66667	-0.03279	5.66667	-0.06045	5.66667	-0.00257			5.66667	-0.00402	5.66667	-0.00269	5.66667	0
		5.68333	-0.03104	5.68333	-0.05237	5.68333	-0.00143			5.68333	-0.00358	5.68333	-0.00268	5.68333	0
		5.7	-0.02885	5.7	-0.05106	5.7	0			5.7	-0.00255	5.7	-0.00268	5.7	0
		5.71667	-0.02692	5.71667	-0.04855	5.71667	0			5.71667	-0.00031	5.71667	-0.0034	5.71667	-0.000717
		5.73333	-0.02562	5.73333	-0.04766	5.73333	-0.000343			5.73333	-0.000536	5.73333	-0.00252	5.73333	0
		5.75	-0.02415	5.75	-0.04624	5.75	0			5.75	-0.000321	5.75	-0.00185	5.75	0
		5.76667	-0.02142	5.76667	-0.04397	5.76667	-0.000782			5.76667	-2.9e-05	5.76667	-0.0022	5.76667	0
		5.78333	-0.01982	5.78333	-0.04146	5.78333	-0.000775			5.78333	-0.00024	5.78333	-0.00225	5.78333	0
		5.8	-0.01769	5.8	-0.03785	5.8	0			5.8	0	5.8	-0.00202	5.8	0
		5.81667	-0.01509	5.81667	-0.03555	5.81667	0			5.81667	0	5.81667	-0.000986	5.81667	0
		5.83333	-0.01137	5.83333	-0.03349	5.83333	0			5.83333	0	5.83333	-0.000876	5.83333	0
		5.85	-0.00802	5.85	-0.03164	5.85	0			5.85	0	5.85	-0.000165	5.85	0
		5.86667	-0.00576	5.86667	-0.02904	5.86667	0			5.86667	-0.000174	5.86667	0	5.86667	0
		5.88333	-0.00488	5.88333	-0.02652	5.88333	0			5.88333	-0.00113	5.88333	0	5.88333	0
		5.9	-0.00466	5.9	-0.02409	5.9	0			5.9	-0.00208	5.9	0	5.9	-2.9e-05
		5.91667	-0.0039	5.91667	-0.02191	5.91667	0			5.91667	-0.0019	5.91667	0	5.91667	0
		5.93333	-0.00298	5.93333	-0.01964	5.93333	0			5.93333	-0.00113	5.93333	0	5.93333	0
		5.95	-0.00198	5.95	-0.01721	5.95	-3.7e-05			5.95	-0.000316	5.95	0	5.95	0
		5.96667	-0.00128	5.96667	-0.01431	5.96667	0			5.96667	0	5.96667	-0.00109	5.96667	0
		5.98333	0	5.98333	-0.01079	5.98333	-0.000352			5.98333	0	5.98333	-0.00175	5.98333	0
		6	0	6	-0.00714	6	-0.000459			6	0	6	-0.00141	6	-0.000268
		6.01667	0	6.01667	-0.00594	6.01667	-0.000348			6.01667	0	6.01667	-0.00225	6.01667	0
		6.03333	0	6.03333	-0.00647	6.03333	-0.000153			6.03333	0	6.03333	-0.003	6.03333	0
		6.05	-0.000667	6.05	-0.00507	6.05	0			6.05	-0.000117	6.05	-0.0012	6.05	-0.000263
		6.06667	-0.00127	6.06667	-0.00402	6.06667	0			6.06667	-0.00085	6.06667	-0.000646	6.06667	0
		6.08333	-0.00103	6.08333	-0.00396	6.08333	-0.0005			6.08333	-0.0015	6.08333	-0.000549	6.08333	0
		6.1	-0.000247	6.1	-0.00294	6.1	0			6.1	-0.000257	6.1	0	6.1	0
		6.11667	0	6.11667	-0.00235	6.11667	0			6.11667	0	6.11667	0	6.11667	0
		6.13333	0	6.13333	-0.00147	6.13333	0			6.13333	0	6.13333	0	6.13333	0
		6.15	-7.8e-05	6.15	-0.000833	6.15	-0.000423			6.15	0	6.15	0	6.15	0
		6.16667	-0.00101	6.16667	-0.00137	6.16667	-0.000722			6.16667	-0.000447	6.16667	0	6.16667	0
		6.18333	-0.00165	6.18333	-0.00015	6.18333	0			6.18333	-0.000338	6.18333	0	6.18333	0
		6.2	-0.0022	6.2	-0.000686	6.2	0			6.2	0	6.2	0	6.2	0
		6.21667	-0.00163	6.21667	-0.000888	6.21667	0			6.21667	0	6.21667	0	6.21667	-0.000266
		6.23333	-0.000511	6.23333	0	6.23333	-4.7e-05			6.23333	0	6.23333	0	6.23333	0
		6.25	0	6.25	0	6.25	0			6.25	0	6.25	0	6.25	0
		6.26667	0	6.26667	0	6.26667	0			6.26667	0	6.26667	0	6.26667	0
		6.28333	0	6.28333	0	6.28333	-0.000179			6.28333	0	6.28333	0	6.28333	0
		6.3	-8.5e-05	6.3	0	6.3	0			6.3	0	6.3	0	6.3	0
		6.31667	-9.6e-05	6.31667	0	6.31667	0			6.31667	0	6.31667	0	6.31667	0
		6.33333	-0.000274	6.33333	0	6.33333	0			6.33333	0	6.33333	0	6.33333	0
		6.35	-0.000864	6.35	-0.00128	6.35	-0.00028			6.35	0	6.35	0	6.35	0
		6.36667	-0.00138	6.36667	-0.00119	6.36667	-0.00017			6.36667	0	6.36667	0	6.36667	0
		6.38333	-0.00143	6.38333	-0.00113	6.38333	-0.000101			6.38333	-4.9e-05	6.38333	0	6.38333	0
		6.4	-0.000483	6.4	-0.000491	6.4	0			6.4	-0.000123	6.4	0	6.4	-0.000597
		6.41667	-1.4e-05	6.41667	-0.00111	6.41667	0			6.41667	0	6.41667	0	6.41667	-0.000595
		6.43333	0	6.43333	0	6.43333	0			6.43333	0	6.43333	0	6.43333	-0.000719
		6.45	0	6.45	0	6.45	-0.000488			6.45	0	6.45	0	6.45	-0.000142
		6.46667	0	6.46667	-0.00065	6.46667	-0.000217			6.46667	0	6.46667	-0.000161	6.46667	-3.8e-05
		6.48333	0	6.48333	-0.00253	6.48333	0			6.48333	-0.000599	6.48333	-0.00103	6.48333	-0.000813
		6.5	-0.000165	6.5	-0.000352	6.5	0			6.5	-0.000422	6.5	-0.000555	6.5	-3.8e-05
		6.51667	-0.000306	6.51667	-0.000839	6.51667	-0.000336			6.51667	0	6.51667	-0.00108	6.51667	0
		6.53333	0	6.53333	-0.00233	6.53333	-0.000742			6.53333	0	6.53333	-0.000265	6.53333	-0.00108
		6.55	0	6.55	0	6.55	-0.00049			6.55	0	6.55	0	6.55	-0.000673
		6.56667	-0.000351	6.56667	-0.000123	6.56667	-0.0004			6.56667	-0.000375	6.56667	0	6.56667	-0.00103
		6.58333	-0.00204	6.58333	-0.00483	6.58333	-0.000226			6.58333	-0.00102	6.58333	-0.000978	6.58333	-0.000721
		6.6	-0.00289	6.6	-0.00789	6.6	-0.00038			6.6	-0.00147	6.6	-0.00128	6.6	-0.00196
		6.61667	-0.00257	6.61667	-0.0073	6.61667	-0.000286			6.61667	-0.00165	6.61667	-0.000533	6.61667	-0.00124
		6.63333	-0.00124	6.63333	-0.00329	6.63333	0			6.63333	-0.00108	6.63333	0	6.63333	-0.00123
		6.65	0	6.65	0	6.65	0			6.65	-0.00148	6.65	0	6.65	-0.000553
		6.66667	-0.00136	6.66667	0	6.66667	0			6.66667	-0.0013	6.66667	-0.000379	6.66667	0
		6.68333	-0.000795	6.68333	-0.000572	6.68333	-0.000423			6.68333	-0.00112	6.68333	-0.00118	6.68333	0
		6.7	-0.000478	6.7	-0.000279	6.7	-0.000309			6.7	-0.000963	6.7	-0.00042	6.7	-0.00111
		6.71667	0	6.71667	0	6.71667	-1.6e-05			6.71667	-0.00116	6.71667	-0.000272	6.71667	-0.000542
		6.73333	-0.0011	6.73333	-0.0012	6.73333	0			6.73333	-0.00165	6.73333	0	6.73333	0
		6.75	-0.00353	6.75	-0.0016	6.75	-0.000661			6.75	-0.000348	6.75	0	6.75	0
		6.76667	-0.00471	6.76667	0	6.76667	-0.000475			6.76667	-0.00011	6.76667	0	6.76667	0
		6.78333	-0.00422	6.78333	0	6.78333	0			6.78333	0	6.78333	-0.00047	6.78333	-0.000144
		6.8	-0.00176	6.8	-0.00065	6.8	-0.000745			6.8	0	6.8	-0.000959	6.8	0
		6.81667	0	6.81667	-0.00159	6.81667	-0.000764			6.81667	0	6.81667	-0.00181	6.81667	0
		6.83333	0	6.83333	-0.000485	6.83333	-0.000574			6.83333	0	6.83333	-0.00212	6.83333	0
		6.85	0	6.85	0	6.85	-0.000172			6.85	-1e-05	6.85	-0.000733	6.85	0
		6.86667	0	6.86667	0	6.86667	-0.000279			6.86667	0	6.86667	0	6.86667	0
		6.88333	0	6.88333	0	6.88333	0			6.88333	-0.000983	6.88333	0	6.88333	0
		6.9	0	6.9	0	6.9	-0.000279			6.9	-0.000431	6.9	0	6.9	0
		6.91667	0	6.91667	0	6.91667	-0.00125			6.91667	0	6.91667	-0.00098	6.91667	0
		6.93333	0	6.93333	-0.000284	6.93333	0			6.93333	0	6.93333	-0.0025	6.93333	0
		6.95	0	6.95	0	6.95	-0.00114			6.95	-0.00196	6.95	-0.00216	6.95	-0.000305
		6.96667	0	6.96667	0	6.96667	-0.000952			6.96667	-0.00104	6.96667	-0.00347	6.96667	0
		6.98333	0	6.98333	-0.000913	6.98333	-0.0011			6.98333	0	6.98333	-0.0078	6.98333	0
		7	0	7	-0.000929	7	0			7	-0.000331	7	-0.01524	7	-0.00431
		7.01667	0	7.01667	0	7.01667	0			7.01667	-0.00287	7.01667	-0.02593	7.01667	-0.00306
		7.03333	-0.00967	7.03333	-0.01205	7.03333	0			7.03333	-0.01713	7.03333	-0.04306	7.03333	-0.03295
		7.05	-0.04095	7.05	-0.06055	7.05	-0.02115			7.05	-0.04804	7.05	-0.07395	7.05	-0.06002
		7.06667	-0.06562	7.06667	-0.11809	7.06667	-0.04283			7.06667	-0.1188	7.06667	-0.11911	7.06667	-0.10024
		7.08333	-0.09878	7.08333	-0.16725	7.08333	-0.05232			7.08333	-0.19115	7.08333	-0.18796	7.08333	-0.1343
		7.1	-0.11159	7.1	-0.19798	7.1	-0.05031			7.1	-0.26287	7.1	-0.24224	7.1	-0.14354
		7.11667	-0.101	7.11667	-0.20451	7.11667	-0.04781			7.11667	-0.29527	7.11667	-0.25403	7.11667	-0.13913
		7.13333	-0.09375	7.13333	-0.21471	7.13333	-0.04438			7.13333	-0.29263	7.13333	-0.25422	7.13333	-0.1299
		7.15	-0.08792	7.15	-0.23445	7.15	-0.03919			7.15	-0.28385	7.15	-0.23972	7.15	-0.11926
		7.16667	-0.08467	7.16667	-0.24468	7.16667	-0.03384			7.16667	-0.26776	7.16667	-0.20908	7.16667	-0.10785
		7.18333	-0.08087	7.18333	-0.25479	7.18333	-0.03			7.18333	-0.25104	7.18333	-0.18691	7.18333	-0.09516
		7.2	-0.0782	7.2	-0.26569	7.2	-0.02713			7.2	-0.22615	7.2	-0.16741	7.2	-0.08543
		7.21667	-0.07549	7.21667	-0.27371	7.21667	-0.02626			7.21667	-0.20144	7.21667	-0.13549	7.21667	-0.0752
		7.23333	-0.0733	7.23333	-0.27569	7.23333	-0.02192			7.23333	-0.15723	7.23333	-0.1099	7.23333	-0.06401
		7.25	-0.07082	7.25	-0.27474	7.25	-0.01649			7.25	-0.1389	7.25	-0.08917	7.25	-0.05249
		7.26667	-0.06892	7.26667	-0.27087	7.26667	-0.01369			7.26667	-0.12432	7.26667	-0.07294	7.26667	-0.04377
		7.28333	-0.06577	7.28333	-0.25958	7.28333	-0.01123			7.28333	-0.10869	7.28333	-0.06095	7.28333	-0.03886
		7.3	-0.06413	7.3	-0.24482	7.3	-0.00852			7.3	-0.09465	7.3	-0.04904	7.3	-0.03571
		7.31667	-0.0619	7.31667	-0.2293	7.31667	-0.00655			7.31667	-0.08362	7.31667	-0.03923	7.31667	-0.03152
		7.33333	-0.05979	7.33333	-0.2155	7.33333	-0.00463			7.33333	-0.07452	7.33333	-0.03126	7.33333	-0.02351
		7.35	-0.05869	7.35	-0.19571	7.35	-0.00261			7.35	-0.06709	7.35	-0.02585	7.35	-0.01722
		7.36667	-0.05629	7.36667	-0.17458	7.36667	-0.0021			7.36667	-0.05993	7.36667	-0.02303	7.36667	-0.01353
		7.38333	-0.0536	7.38333	-0.1542	7.38333	-0.00125			7.38333	-0.05377	7.38333	-0.0208	7.38333	-0.00971
		7.4	-0.05112	7.4	-0.14224	7.4	-0.000319			7.4	-0.04761	7.4	-0.01749	7.4	-0.00568
		7.41667	-0.04922	7.41667	-0.13309	7.41667	-4.6e-05			7.41667	-0.04121	7.41667	-0.01253	7.41667	-0.00203
		7.43333	-0.0477	7.43333	-0.12917	7.43333	-0.000108			7.43333	-0.0357	7.43333	-0.00777	7.43333	0
		7.45	-0.0453	7.45	-0.12512	7.45	-0.000249			7.45	-0.02968	7.45	-0.00455	7.45	0
		7.46667	-0.04307	7.46667	-0.12066	7.46667	-0.000154			7.46667	-0.02358	7.46667	-0.00242	7.46667	0
		7.48333	-0.04092	7.48333	-0.11506	7.48333	-5.8e-05			7.48333	-0.01949	7.48333	-0.00141	7.48333	0
		7.5	-0.03865	7.5	-0.11181	7.5	-0.000261			7.5	-0.01606	7.5	-0.000648	7.5	0
		7.51667	-0.03512	7.51667	-0.10772	7.51667	-0.00046			7.51667	-0.0145	7.51667	-0.000629	7.51667	-0.000251
		7.53333	-0.03109	7.53333	-0.10421	7.53333	-0.000365			7.53333	-0.01386	7.53333	-0.000567	7.53333	-0.000953
		7.55	-0.0292	7.55	-0.10025	7.55	-0.000272			7.55	-0.01249	7.55	-0.000684	7.55	-0.000261
		7.56667	-0.02876	7.56667	-0.09603	7.56667	-0.000188			7.56667	-0.01136	7.56667	-0.000615	7.56667	0
		7.58333	-0.02661	7.58333	-0.09211	7.58333	0			7.58333	-0.01069	7.58333	-0.000504	7.58333	0
		7.6	-0.02471	7.6	-0.09334	7.6	-0.000271			7.6	-0.00957	7.6	-0.00105	7.6	0
		7.61667	-0.02365	7.61667	-0.09377	7.61667	-0.000668			7.61667	-0.00801	7.61667	-0.000864	7.61667	-0.000557
		7.63333	-0.02127	7.63333	-0.07598	7.63333	-0.000479			7.63333	-0.00758	7.63333	-0.00051	7.63333	-0.000164
		7.65	-0.02098	7.65	-0.05029	7.65	-8.4e-05			7.65	-0.00771	7.65	-0.00106	7.65	-1.6e-05
		7.66667	-0.02035	7.66667	-0.04113	7.66667	-0.000348			7.66667	-0.00659	7.66667	-0.000883	7.66667	0
		7.68333	-0.01905	7.68333	-0.03587	7.68333	0			7.68333	-0.00514	7.68333	-0.000787	7.68333	0
		7.7	-0.01852	7.7	-0.03153	7.7	0			7.7	-0.00441	7.7	-0.000957	7.7	0
		7.71667	-0.01706	7.71667	-0.03129	7.71667	0			7.71667	-0.00276	7.71667	-0.000352	7.71667	0
		7.73333	-0.01387	7.73333	-0.03377	7.73333	0			7.73333	-0.000368	7.73333	-0.000918	7.73333	0
		7.75	-0.01148	7.75	-0.03462	7.75	0			7.75	0	7.75	-0.000878	7.75	-0.000372
		7.76667	-0.01161	7.76667	-0.03517	7.76667	0			7.76667	-0.000367	7.76667	-0.000494	7.76667	0
		7.78333	-0.01016	7.78333	-0.03623	7.78333	0			7.78333	-5.9e-05	7.78333	0	7.78333	0
		7.8	-0.00958	7.8	-0.03704	7.8	-0.000777			7.8	0	7.8	0	7.8	0
		7.81667	-0.00821	7.81667	-0.03965	7.81667	-0.000776			7.81667	0	7.81667	-0.000378	7.81667	0
		7.83333	-0.0065	7.83333	-0.04313	7.83333	0			7.83333	-6.9e-05	7.83333	0	7.83333	-3.4e-05
		7.85	-0.00588	7.85	-0.04369	7.85	0			7.85	0	7.85	0	7.85	-0.00057
		7.86667	-0.00471	7.86667	-0.04604	7.86667	-0.000171			7.86667	0	7.86667	0	7.86667	-0.00093
		7.88333	-0.00359	7.88333	-0.04442	7.88333	-0.000524			7.88333	-0.000337	7.88333	0	7.88333	-0.000243
		7.9	-0.0028	7.9	-0.01914	7.9	-2.1e-05			7.9	0	7.9	0	7.9	0
		7.91667	-0.00193	7.91667	-0.01262	7.91667	-1.2e-05			7.91667	0	7.91667	0	7.91667	0
		7.93333	0	7.93333	-0.01175	7.93333	0			7.93333	0	7.93333	0	7.93333	0
		7.95	0	7.95	-0.01398	7.95	-0.0004			7.95	-0.00125	7.95	0	7.95	-0.000605
		7.96667	0	7.96667	-0.01269	7.96667	0			7.96667	-0.00041	7.96667	0	7.96667	-0.000395
		7.98333	-1.2e-05	7.98333	-0.00869	7.98333	0			7.98333	0	7.98333	0	7.98333	0
		8	-0.00012	8	-0.00798	8	0			8	-0.000516	8	0	8	-3.4e-05
		8.01667	0	8.01667	-0.00812	8.01667	0			8.01667	-0.00131	8.01667	0	8.01667	-0.000721
		8.03333	-0.000237	8.03333	-0.00503	8.03333	0			8.03333	-0.000634	8.03333	0	8.03333	0
		8.05	-0.000335	8.05	-0.00424	8.05	-0.000536			8.05	0	8.05	0	8.05	0
		8.06667	-0.000559	8.06667	-0.00174	8.06667	-0.00108			8.06667	0	8.06667	0	8.06667	0
		8.08333	-0.0007	8.08333	-0.0023	8.08333	-0.000837			8.08333	0	8.08333	0	8.08333	0
		8.1	-0.000229	8.1	-0.00377	8.1	-0.000392			8.1	0	8.1	0	8.1	-0.000514
		8.11667	0	8.11667	-0.00408	8.11667	-0.000143			8.11667	-0.000104	8.11667	0	8.11667	-0.000272
		8.13333	0	8.13333	-0.00304	8.13333	0			8.13333	0	8.13333	0	8.13333	0
		8.15	0	8.15	-0.00213	8.15	0			8.15	0	8.15	0	8.15	0
		8.16667	0	8.16667	-0.0034	8.16667	0			8.16667	0	8.16667	0	8.16667	0
		8.18333	-0.000319	8.18333	-0.00286	8.18333	0			8.18333	-8.4e-05	8.18333	0	8.18333	0
		8.2	0	8.2	-0.00149	8.2	-0.000214			8.2	-0.0013	8.2	-0.00103	8.2	0
		8.21667	0	8.21667	-0.00116	8.21667	-0.000426			8.21667	-0.00243	8.21667	-0.00172	8.21667	0
		8.23333	0	8.23333	-0.00147	8.23333	0			8.23333	-0.00298	8.23333	-0.00171	8.23333	0
		8.25	-0.000565	8.25	-0.00118	8.25	0			8.25	-0.00142	8.25	-0.00131	8.25	0
		8.26667	-0.000906	8.26667	-0.00191	8.26667	0			8.26667	-8.5e-05	8.26667	-0.000567	8.26667	0
		8.28333	-0.00129	8.28333	-0.002	8.28333	0			8.28333	0	8.28333	-0.000917	8.28333	0
		8.3	-0.00159	8.3	-0.000292	8.3	0			8.3	0	8.3	-0.00168	8.3	-0.000345
		8.31667	-0.000627	8.31667	0	8.31667	0			8.31667	-0.00113	8.31667	-0.00248	8.31667	-2.7e-05
		8.33333	0	8.33333	0	8.33333	-0.000101			8.33333	-0.00133	8.33333	-0.00274	8.33333	0
		8.35	0	8.35	-0.000442	8.35	-0.000229			8.35	-0.00128	8.35	-0.00186	8.35	-0.000185
		8.36667	-0.000464	8.36667	-0.000717	8.36667	0			8.36667	-0.00128	8.36667	-0.00128	8.36667	-0.000277
		8.38333	-0.00112	8.38333	-0.000447	8.38333	0			8.38333	-0.00221	8.38333	-0.00115	8.38333	0
		8.4	-0.00106	8.4	0	8.4	-0.000682			8.4	-0.00245	8.4	0	8.4	0
		8.41667	-0.000329	8.41667	0	8.41667	-0.000168			8.41667	-0.00177	8.41667	0	8.41667	0
		8.43333	0	8.43333	0	8.43333	-0.000324			8.43333	-0.0013	8.43333	-0.000462	8.43333	0
		8.45	0	8.45	0	8.45	-8.7e-05			8.45	-0.000326	8.45	-0.000295	8.45	0
		8.46667	0	8.46667	0	8.46667	0			8.46667	-0.000565	8.46667	-0.000234	8.46667	0
		8.48333	0	8.48333	0	8.48333	-7.8e-05			8.48333	-0.000386	8.48333	0	8.48333	0
		8.5	-0.000356	8.5	-0.00108	8.5	0			8.5	-7.9e-05	8.5	0	8.5	-0.000289
		8.51667	-0.00102	8.51667	-0.00124	8.51667	0			8.51667	0	8.51667	0	8.51667	0
		8.53333	-0.00123	8.53333	-0.00265	8.53333	0			8.53333	0	8.53333	0	8.53333	-0.000115
		8.55	-0.000391	8.55	-0.00264	8.55	0			8.55	0	8.55	0	8.55	-0.000179
		8.56667	-0.000849	8.56667	-0.000791	8.56667	0			8.56667	0	8.56667	0	8.56667	-0.00025
		8.58333	-0.00137	8.58333	-0.000435	8.58333	-0.000402			8.58333	-0.000244	8.58333	0	8.58333	-0.000615
		8.6	-0.00159	8.6	0	8.6	-0.000557			8.6	-0.000695	8.6	0	8.6	-0.0009
		8.61667	-0.00119	8.61667	0	8.61667	-0.000428			8.61667	0	8.61667	0	8.61667	-0.00056
		8.63333	-0.000664	8.63333	0	8.63333	0			8.63333	0	8.63333	0	8.63333	-0.000597
		8.65	-0.000472	8.65	-0.000478	8.65	0			8.65	0	8.65	0	8.65	-0.000223
		8.66667	-0.000852	8.66667	-0.000686	8.66667	-0.000134			8.66667	0	8.66667	0	8.66667	0
		8.68333	-0.000495	8.68333	0	8.68333	-0.000101			8.68333	0	8.68333	0	8.68333	0
		8.7	-0.000138	8.7	0	8.7	-6.9e-05			8.7	0	8.7	-0.000431	8.7	-0.000123
		8.71667	-0.00066	8.71667	0	8.71667	0			8.71667	0	8.71667	-0.00111	8.71667	-0.000801
		8.73333	0	8.73333	-0.00123	8.73333	0			8.73333	0	8.73333	-0.00125	8.73333	-0.000307
		8.75	0	8.75	-0.01404	8.75	-0.000126			8.75	0	8.75	-0.000818	8.75	0
		8.76667	-0.000479	8.76667	-0.01149	8.76667	0			8.76667	0	8.76667	-0.00054	8.76667	-0.00025
		8.78333	-0.000395	8.78333	-0.00495	8.78333	-0.000187			8.78333	0	8.78333	-0.00022	8.78333	-0.000359
		8.8	-0.000813	8.8	-0.00315	8.8	-0.000619			8.8	0	8.8	-0.000235	8.8	0
		8.81667	-0.000436	8.81667	-0.00131	8.81667	-0.000431			8.81667	0	8.81667	0	8.81667	0
		8.83333	0	8.83333	-0.00159	8.83333	-0.000578			8.83333	0	8.83333	0	8.83333	-5.5e-05
		8.85	0	8.85	-0.00267	8.85	-0.000474			8.85	-0.000302	8.85	0	8.85	-0.000206
		8.86667	0	8.86667	-0.00224	8.86667	-0.000663			8.86667	-0.000694	8.86667	-0.00148	8.86667	-0.000147
		8.88333	0	8.88333	-0.000976	8.88333	-0.000433			8.88333	-0.00029	8.88333	-0.00269	8.88333	-0.000382
		8.9	-0.00096	8.9	0	8.9	-0.000429			8.9	-0.00125	8.9	-0.00266	8.9	-0.00141
		8.91667	-0.000851	8.91667	0	8.91667	-0.000471			8.91667	-0.00123	8.91667	-0.00249	8.91667	-0.0019
		8.93333	0	8.93333	-0.000527	8.93333	-0.000388			8.93333	-0.000703	8.93333	-0.00258	8.93333	-0.000248
		8.95	0	8.95	0	8.95	-0.00148			8.95	-0.000404	8.95	-0.000711	8.95	0
		8.96667	0	8.96667	-2.4e-05	8.96667	-0.00609			8.96667	0	8.96667	-0.00133	8.96667	0
		8.98333	0	8.98333	-0.0016	8.98333	-0.00605			8.98333	0	8.98333	-0.00675	8.98333	0
		9	-0.000426	9	-0.00335	9	0			9	0	9	-0.00845	9	-0.00536
		9.01667	-0.0017	9.01667	0	9.01667	0			9.01667	-0.000165	9.01667	-0.01252	9.01667	-0.00627
		9.03333	-0.007	9.03333	-0.04001	9.03333	-0.01315			9.03333	-0.01691	9.03333	-0.04992	9.03333	-0.02949
		9.05	-0.02732	9.05	-0.09548	9.05	-0.02882			9.05	-0.06385	9.05	-0.08928	9.05	-0.05768
		9.06667	-0.04506	9.06667	-0.13291	9.06667	-0.04			9.06667	-0.13312	9.06667	-0.14547	9.06667	-0.09013
		9.08333	-0.09645	9.08333	-0.16802	9.08333	-0.03976			9.08333	-0.21846	9.08333	-0.21691	9.08333	-0.11965
		9.1	-0.1154	9.1	-0.19404	9.1	-0.0404			9.1	-0.28233	9.1	-0.27118	9.1	-0.1294
		9.11667	-0.10428	9.11667	-0.17472	9.11667	-0.04166			9.11667	-0.31676	9.11667	-0.26645	9.11667	-0.1279
		9.13333	-0.08965	9.13333	-0.16344	9.13333	-0.041			9.13333	-0.30982	9.13333	-0.23698	9.13333	-0.1243
		9.15	-0.07897	9.15	-0.18916	9.15	-0.03929			9.15	-0.27567	9.15	-0.223	9.15	-0.11768
		9.16667	-0.07526	9.16667	-0.2099	9.16667	-0.03608			9.16667	-0.25156	9.16667	-0.19579	9.16667	-0.10731
		9.18333	-0.07368	9.18333	-0.23604	9.18333	-0.03328			9.18333	-0.22778	9.18333	-0.17586	9.18333	-0.10017
		9.2	-0.07017	9.2	-0.25355	9.2	-0.0325			9.2	-0.20078	9.2	-0.15451	9.2	-0.09403
		9.21667	-0.06734	9.21667	-0.25185	9.21667	-0.03217			9.21667	-0.16599	9.21667	-0.12511	9.21667	-0.08423
		9.23333	-0.06605	9.23333	-0.25024	9.23333	-0.0282			9.23333	-0.13598	9.23333	-0.09371	9.23333	-0.07247
		9.25	-0.06169	9.25	-0.24845	9.25	-0.02381			9.25	-0.12216	9.25	-0.08616	9.25	-0.05978
		9.26667	-0.0577	9.26667	-0.24512	9.26667	-0.01947			9.26667	-0.10746	9.26667	-0.07644	9.26667	-0.05226
		9.28333	-0.05518	9.28333	-0.21269	9.28333	-0.01546			9.28333	-0.09796	9.28333	-0.06726	9.28333	-0.04482
		9.3	-0.05429	9.3	-0.19592	9.3	-0.01279			9.3	-0.09121	9.3	-0.06088	9.3	-0.03621
		9.31667	-0.05361	9.31667	-0.18337	9.31667	-0.01117			9.31667	-0.08417	9.31667	-0.05575	9.31667	-0.0282
		9.33333	-0.05443	9.33333	-0.17259	9.33333	-0.00916			9.33333	-0.07608	9.33333	-0.04874	9.33333	-0.02291
		9.35	-0.05291	9.35	-0.16607	9.35	-0.00692			9.35	-0.06925	9.35	-0.04264	9.35	-0.01389
		9.36667	-0.05123	9.36667	-0.15839	9.36667	-0.00453			9.36667	-0.06242	9.36667	-0.03654	9.36667	-0.00731
		9.38333	-0.05072	9.38333	-0.15543	9.38333	-0.00151			9.38333	-0.05571	9.38333	-0.02977	9.38333	-0.005
		9.4	-0.0487	9.4	-0.14917	9.4	-0.000322			9.4	-0.04867	9.4	-0.02241	9.4	-0.0028
		9.41667	-0.04806	9.41667	-0.12248	9.41667	-0.000832			9.41667	-0.04216	9.41667	-0.01625	9.41667	-0.000896
		9.43333	-0.04779	9.43333	-0.09281	9.43333	-0.000379			9.43333	-0.0373	9.43333	-0.01102	9.43333	-0.000252
		9.45	-0.04577	9.45	-0.10036	9.45	0			9.45	-0.03218	9.45	-0.00796	9.45	-0.000332
		9.46667	-0.04329	9.46667	-0.09778	9.46667	0			9.46667	-0.02768	9.46667	-0.0056	9.46667	-0.000694
		9.48333	-0.04362	9.48333	-0.09604	9.48333	0			9.48333	-0.02369	9.48333	-0.00111	9.48333	0
		9.5	-0.04093	9.5	-0.09141	9.5	0			9.5	-0.02025	9.5	0	9.5	0
		9.51667	-0.03815	9.51667	-0.08921	9.51667	0			9.51667	-0.01609	9.51667	-0.000557	9.51667	0
		9.53333	-0.03773	9.53333	-0.08555	9.53333	0			9.53333	-0.01201	9.53333	-0.000666	9.53333	0
		9.55	-0.03839	9.55	-0.08422	9.55	-0.0019			9.55	-0.00815	9.55	-0.000819	9.55	-0.000277
		9.56667	-0.03778	9.56667	-0.08131	9.56667	-0.00136			9.56667	-0.0042	9.56667	0	9.56667	-0.000327
		9.58333	-0.03636	9.58333	-0.0771	9.58333	0			9.58333	-0.00146	9.58333	0	9.58333	-0.000126
		9.6	-0.03436	9.6	-0.07402	9.6	-0.00126			9.6	-0.000945	9.6	0	9.6	0
		9.61667	-0.03149	9.61667	-0.07027	9.61667	-0.00102			9.61667	-0.000693	9.61667	0	9.61667	-0.00027
		9.63333	-0.02793	9.63333	-0.06908	9.63333	0			9.63333	0	9.63333	-0.000312	9.63333	-8.8e-05
		9.65	-0.02393	9.65	-0.06478	9.65	-0.000212			9.65	0	9.65	-0.000857	9.65	0
		9.66667	-0.02165	9.66667	-0.06321	9.66667	-0.000254			9.66667	0	9.66667	-0.000632	9.66667	-4.5e-05
		9.68333	-0.01996	9.68333	-0.05289	9.68333	0			9.68333	0	9.68333	-0.000617	9.68333	-0.000114
		9.7	-0.01901	9.7	-0.03361	9.7	0			9.7	0	9.7	-0.00172	9.7	0
		9.71667	-0.01864	9.71667	-0.02098	9.71667	-0.000295			9.71667	0	9.71667	-0.00183	9.71667	0
		9.73333	-0.0165	9.73333	-0.02376	9.73333	-0.000268			9.73333	-0.000345	9.73333	-0.00131	9.73333	0
		9.75	-0.01294	9.75	-0.02475	9.75	0			9.75	-0.000384	9.75	-0.0012	9.75	0
		9.76667	-0.00984	9.76667	-0.02372	9.76667	0			9.76667	-0.0011	9.76667	-0.000682	9.76667	0
		9.78333	-0.00731	9.78333	-0.02323	9.78333	0			9.78333	-0.000384	9.78333	0	9.78333	-7.3e-05
		9.8	-0.00697	9.8	-0.02476	9.8	-0.000458			9.8	-0.000277	9.8	0	9.8	0
		9.81667	-0.00574	9.81667	-0.02616	9.81667	-0.000763			9.81667	0	9.81667	0	9.81667	0
		9.83333	-0.00163	9.83333	-0.02451	9.83333	-0.000606			9.83333	0	9.83333	0	9.83333	0
		9.85	-0.000446	9.85	-0.02348	9.85	-3.1e-05			9.85	0	9.85	-0.000115	9.85	0
		9.86667	-0.000987	9.86667	-0.02438	9.86667	0			9.86667	0	9.86667	-0.00165	9.86667	-0.00036
		9.88333	0	9.88333	-0.02293	9.88333	-0.00018			9.88333	-0.000269	9.88333	-0.00243	9.88333	-0.000509
		9.9	0	9.9	-0.02316	9.9	-0.000278			9.9	-0.00108	9.9	-0.00338	9.9	0
		9.91667	0	9.91667	-0.02418	9.91667	0			9.91667	-0.00146	9.91667	-0.00273	9.91667	0
		9.93333	0	9.93333	-0.02358	9.93333	0			9.93333	-0.00189	9.93333	-0.000826	9.93333	0
		9.95	0	9.95	-0.01886	9.95	-0.000498			9.95	-0.00211	9.95	0	9.95	-0.000102
		9.96667	0	9.96667	-0.01566	9.96667	-0.000483			9.96667	-0.00254	9.96667	0	9.96667	-0.000242
		9.98333	0	9.98333	-0.01179	9.98333	-0.000468			9.98333	-0.00238	9.98333	-0.0009	9.98333	0
		10	-0.00025	10	-0.00992	10	-0.000811			10	-0.00236	10	-0.00102	10	0
		10.0167	-0.000678	10.0167	-0.00881	10.0167	-0.000807			10.0167	-0.00217	10.0167	-0.000744	10.0167	0
		10.0333	-0.000933	10.0333	-0.00804	10.0333	-0.000553			10.0333	-0.00105	10.0333	-5.1e-05	10.0333	0
		10.05	-0.00121	10.05	-0.00768	10.05	0			10.05	-0.000181	10.05	0	10.05	0
		10.0667	-0.000811	10.0667	-0.00682	10.0667	0			10.0667	0	10.0667	0	10.0667	-6.2e-05
		10.0833	0	10.0833	-0.00533	10.0833	-0.000171			10.0833	0	10.0833	0	10.0833	-0.000134
		10.1	0	10.1	-0.00351	10.1	0			10.1	0	10.1	0	10.1	-0.000422
		10.1167	0	10.1167	-0.00261	10.1167	0			10.1167	0	10.1167	0	10.1167	-0.000315
		10.1333	0	10.1333	-0.00133	10.1333	0			10.1333	0	10.1333	0	10.1333	0
		10.15	0	10.15	-0.000763	10.15	0			10.15	0	10.15	0	10.15	0
		10.1667	0	10.1667	-0.000448	10.1667	-0.000631			10.1667	0	10.1667	0	10.1667	0
		10.1833	0	10.1833	-0.000291	10.1833	-0.000517			10.1833	-0.000817	10.1833	-0.000186	10.1833	-0.000344
		10.2	0	10.2	-0.000422	10.2	-0.000219			10.2	-0.000619	10.2	-0.00075	10.2	0
		10.2167	0	10.2167	-0.00047	10.2167	0			10.2167	-0.000615	10.2167	-0.000472	10.2167	0
		10.2333	0	10.2333	-0.000685	10.2333	0			10.2333	-0.000444	10.2333	-0.00057	10.2333	0
		10.25	0	10.25	-0.000523	10.25	-0.000131			10.25	-0.000807	10.25	-0.000706	10.25	0
		10.2667	0	10.2667	0	10.2667	-0.000234			10.2667	-0.000332	10.2667	-0.00014	10.2667	0
		10.2833	-0.000237	10.2833	-0.00032	10.2833	0			10.2833	-0.000442	10.2833	0	10.2833	0
		10.3	-0.000468	10.3	-0.000328	10.3	0			10.3	-0.00028	10.3	0	10.3	0
		10.3167	0	10.3167	0	10.3167	0			10.3167	-0.00081	10.3167	0	10.3167	0
		10.3333	0	10.3333	0	10.3333	0			10.3333	-0.00117	10.3333	0	10.3333	0
		10.35	0	10.35	0	10.35	0			10.35	-0.00162	10.35	0	10.35	0
		10.3667	0	10.3667	0	10.3667	-0.000389			10.3667	-0.0017	10.3667	-0.000453	10.3667	-4.8e-05
		10.3833	0	10.3833	0	10.3833	-0.000424			10.3833	-0.000816	10.3833	-0.000502	10.3833	-4.8e-05
		10.4	0	10.4	0	10.4	0			10.4	0	10.4	-0.000962	10.4	-0.000239
		10.4167	0	10.4167	0	10.4167	-0.000331			10.4167	0	10.4167	-0.00065	10.4167	-0.00078
		10.4333	0	10.4333	0	10.4333	0			10.4333	0	10.4333	-0.000672	10.4333	0
		10.45	0	10.45	0	10.45	0			10.45	0	10.45	0	10.45	-1e-05
		10.4667	0	10.4667	0	10.4667	0			10.4667	0	10.4667	-0.00078	10.4667	0
		10.4833	-2.3e-05	10.4833	0	10.4833	0			10.4833	0	10.4833	-0.00236	10.4833	0
		10.5	-0.000973	10.5	0	10.5	-0.000206			10.5	0	10.5	-0.000999	10.5	0
		10.5167	-0.00131	10.5167	-0.00108	10.5167	0			10.5167	0	10.5167	-0.000829	10.5167	-3.4e-05
		10.5333	-0.000755	10.5333	-0.00104	10.5333	0			10.5333	0	10.5333	-0.00221	10.5333	-0.00018
		10.55	-0.000492	10.55	-0.000628	10.55	0			10.55	0	10.55	-0.00253	10.55	-0.000168
		10.5667	-0.000396	10.5667	-0.000634	10.5667	-0.000172			10.5667	-7e-05	10.5667	-0.00208	10.5667	0
		10.5833	0	10.5833	-2e-05	10.5833	0			10.5833	-0.000115	10.5833	-0.00126	10.5833	-9.5e-05
		10.6	0	10.6	0	10.6	-6.4e-05			10.6	-0.000411	10.6	0	10.6	-0.000582
		10.6167	0	10.6167	0	10.6167	-0.000475			10.6167	-0.000958	10.6167	0	10.6167	-0.000922
		10.6333	-0.000354	10.6333	0	10.6333	-0.00122			10.6333	-0.00109	10.6333	0	10.6333	0
		10.65	-0.000542	10.65	0	10.65	0			10.65	-0.00021	10.65	0	10.65	-6.9e-05
		10.6667	-0.0004	10.6667	-0.00131	10.6667	0			10.6667	0	10.6667	-0.000541	10.6667	-0.000583
		10.6833	-0.00153	10.6833	-0.00298	10.6833	-0.000106			10.6833	0	10.6833	-0.00212	10.6833	-0.000385
		10.7	-0.00053	10.7	-0.00334	10.7	0			10.7	0	10.7	-0.00248	10.7	-0.00113
		10.7167	-3.1e-05	10.7167	-0.00179	10.7167	0			10.7167	0	10.7167	-0.00143	10.7167	-0.00123
		10.7333	-0.000326	10.7333	0	10.7333	0			10.7333	0	10.7333	-0.000415	10.7333	-0.000372
		10.75	0	10.75	0	10.75	0			10.75	0	10.75	0	10.75	-0.00101
		10.7667	0	10.7667	0	10.7667	0			10.7667	0	10.7667	-0.000322	10.7667	-0.000594
		10.7833	-2.8e-05	10.7833	0	10.7833	-4.8e-05			10.7833	0	10.7833	-0.00111	10.7833	-0.000853
		10.8	-0.000605	10.8	-0.00129	10.8	-0.000203			10.8	0	10.8	-0.00149	10.8	-0.00036
		10.8167	-0.000344	10.8167	-0.000295	10.8167	-8.2e-05			10.8167	0	10.8167	-0.00141	10.8167	0
		10.8333	0	10.8333	-0.000485	10.8333	0			10.8333	0	10.8333	-0.00166	10.8333	0
		10.85	0	10.85	-0.000289	10.85	0			10.85	0	10.85	-0.00301	10.85	-0.000353
		10.8667	0	10.8667	0	10.8667	0			10.8667	-0.000328	10.8667	-0.00272	10.8667	-0.000364
		10.8833	0	10.8833	-0.00169	10.8833	0			10.8833	-0.000914	10.8833	-0.00126	10.8833	-0.000542
		10.9	0	10.9	-0.00199	10.9	0			10.9	-0.000877	10.9	-0.00123	10.9	0
		10.9167	0	10.9167	-0.00344	10.9167	0			10.9167	-0.0016	10.9167	-0.00207	10.9167	0
		10.9333	-0.00139	10.9333	-0.00513	10.9333	-0.000532			10.9333	-0.00245	10.9333	-0.000607	10.9333	0
		10.95	-0.00401	10.95	-0.00361	10.95	-0.000419			10.95	-0.00345	10.95	0	10.95	0
		10.9667	-0.00789	10.9667	-0.00158	10.9667	0			10.9667	-0.00269	10.9667	-0.00152	10.9667	0
		10.9833	-0.01063	10.9833	-0.00155	10.9833	-0.000669			10.9833	-0.00075	10.9833	0	10.9833	0
		11	-0.01164	11	-0.00222	11	0			11	0	11	0	11	-0.00228
		11.0167	-0.01825	11.0167	0	11.0167	0			11.0167	0	11.0167	0	11.0167	-0.000216
		11.0333	-0.02277	11.0333	0	11.0333	0			11.0333	-0.00537	11.0333	-0.00477	11.0333	-0.00962
		11.05	-0.05605	11.05	-0.05904	11.05	-0.01834			11.05	-0.04302	11.05	-0.06764	11.05	-0.07025
		11.0667	-0.08801	11.0667	-0.1119	11.0667	-0.03768			11.0667	-0.09979	11.0667	-0.12587	11.0667	-0.1284
		11.0833	-0.10081	11.0833	-0.16141	11.0833	-0.04661			11.0833	-0.16951	11.0833	-0.20022	11.0833	-0.1441
		11.1	-0.10081	11.1	-0.18844	11.1	-0.04179			11.1	-0.2437	11.1	-0.24314	11.1	-0.14954
		11.1167	-0.0959	11.1167	-0.18407	11.1167	-0.04544			11.1167	-0.288	11.1167	-0.25422	11.1167	-0.14326
		11.1333	-0.09284	11.1333	-0.18347	11.1333	-0.04478			11.1333	-0.28657	11.1333	-0.24424	11.1333	-0.13184
		11.15	-0.08897	11.15	-0.18774	11.15	-0.03925			11.15	-0.27033	11.15	-0.22857	11.15	-0.1185
		11.1667	-0.08529	11.1667	-0.19303	11.1667	-0.03553			11.1667	-0.24801	11.1667	-0.20105	11.1667	-0.10663
		11.1833	-0.08236	11.1833	-0.19794	11.1833	-0.03114			11.1833	-0.19399	11.1833	-0.17926	11.1833	-0.09498
		11.2	-0.07956	11.2	-0.20386	11.2	-0.02818			11.2	-0.17008	11.2	-0.16158	11.2	-0.08123
		11.2167	-0.07776	11.2167	-0.20622	11.2167	-0.02504			11.2167	-0.15014	11.2167	-0.13076	11.2167	-0.0661
		11.2333	-0.07666	11.2333	-0.20837	11.2333	-0.02158			11.2333	-0.13614	11.2333	-0.10311	11.2333	-0.05445
		11.25	-0.07601	11.25	-0.20814	11.25	-0.01915			11.25	-0.12449	11.25	-0.08987	11.25	-0.04664
		11.2667	-0.07372	11.2667	-0.20501	11.2667	-0.0151			11.2667	-0.11497	11.2667	-0.07545	11.2667	-0.03377
		11.2833	-0.0706	11.2833	-0.20289	11.2833	-0.01042			11.2833	-0.10374	11.2833	-0.05953	11.2833	-0.02296
		11.3	-0.06765	11.3	-0.1983	11.3	-0.00679			11.3	-0.09166	11.3	-0.04637	11.3	-0.01607
		11.3167	-0.06537	11.3167	-0.19304	11.3167	-0.00462			11.3167	-0.0808	11.3167	-0.03904	11.3167	-0.0099
		11.3333	-0.06309	11.3333	-0.18669	11.3333	-0.004			11.3333	-0.06906	11.3333	-0.03372	11.3333	-0.00591
		11.35	-0.06172	11.35	-0.18072	11.35	-0.00268			11.35	-0.0587	11.35	-0.02961	11.35	-0.00106
		11.3667	-0.06087	11.3667	-0.16838	11.3667	-0.00188			11.3667	-0.05097	11.3667	-0.02579	11.3667	0
		11.3833	-0.06022	11.3833	-0.15446	11.3833	-0.00162			11.3833	-0.0453	11.3833	-0.02176	11.3833	0
		11.4	-0.06045	11.4	-0.1363	11.4	-0.000711			11.4	-0.03954	11.4	-0.01623	11.4	0
		11.4167	-0.05997	11.4167	-0.10734	11.4167	0			11.4167	-0.03525	11.4167	-0.01383	11.4167	0
		11.4333	-0.05601	11.4333	-0.10643	11.4333	-0.000173			11.4333	-0.03334	11.4333	-0.01173	11.4333	0
		11.45	-0.0459	11.45	-0.09841	11.45	-0.000541			11.45	-0.02967	11.45	-0.00711	11.45	0
		11.4667	-0.04249	11.4667	-0.09453	11.4667	-0.000509			11.4667	-0.02541	11.4667	-0.00524	11.4667	0
		11.4833	-0.03799	11.4833	-0.09186	11.4833	-1.7e-05			11.4833	-0.0217	11.4833	-0.00401	11.4833	0
		11.5	-0.03701	11.5	-0.08811	11.5	0			11.5	-0.01811	11.5	-0.00248	11.5	0
		11.5167	-0.0387	11.5167	-0.08598	11.5167	0			11.5167	-0.01355	11.5167	-0.00296	11.5167	0
		11.5333	-0.04044	11.5333	-0.0826	11.5333	0			11.5333	-0.01139	11.5333	-0.00202	11.5333	0
		11.55	-0.03686	11.55	-0.07797	11.55	-0.000106			11.55	-0.01022	11.55	-0.00142	11.55	0
		11.5667	-0.03446	11.5667	-0.07258	11.5667	-9.7e-05			11.5667	-0.0099	11.5667	-0.000441	11.5667	0
		11.5833	-0.03544	11.5833	-0.06799	11.5833	0			11.5833	-0.00932	11.5833	0	11.5833	0
		11.6	-0.03417	11.6	-0.06561	11.6	-0.00025			11.6	-0.00861	11.6	0	11.6	0
		11.6167	-0.03138	11.6167	-0.06106	11.6167	-0.000866			11.6167	-0.00665	11.6167	0	11.6167	0
		11.6333	-0.03019	11.6333	-0.0573	11.6333	-0.00098			11.6333	-0.00565	11.6333	0	11.6333	0
		11.65	-0.03038	11.65	-0.05321	11.65	0			11.65	-0.00473	11.65	0	11.65	0
		11.6667	-0.03103	11.6667	-0.05	11.6667	0			11.6667	-0.00331	11.6667	0	11.6667	0
		11.6833	-0.03261	11.6833	-0.04733	11.6833	0			11.6833	-0.0021	11.6833	0	11.6833	0
		11.7	-0.0297	11.7	-0.04445	11.7	-0.000329			11.7	-0.00202	11.7	-0.000978	11.7	0
		11.7167	-0.02603	11.7167	-0.04484	11.7167	-0.000212			11.7167	-0.00122	11.7167	-0.00136	11.7167	0
		11.7333	-0.02296	11.7333	-0.04326	11.7333	0			11.7333	0	11.7333	-0.000744	11.7333	0
		11.75	-0.01968	11.75	-0.03933	11.75	-8e-05			11.75	0	11.75	0	11.75	0
		11.7667	-0.01576	11.7667	-0.03608	11.7667	0			11.7667	0	11.7667	0	11.7667	0
		11.7833	-0.01277	11.7833	-0.03517	11.7833	0			11.7833	-8.4e-05	11.7833	0	11.7833	0
		11.8	-0.01032	11.8	-0.03551	11.8	-0.000478			11.8	-4.8e-05	11.8	0	11.8	0
		11.8167	-0.008	11.8167	-0.03502	11.8167	-0.000238			11.8167	0	11.8167	0	11.8167	0
		11.8333	-0.00539	11.8333	-0.03553	11.8333	-0.000416			11.8333	0	11.8333	0	11.8333	0
		11.85	-0.00256	11.85	-0.03989	11.85	0			11.85	0	11.85	0	11.85	-0.000149
		11.8667	-0.000533	11.8667	-0.03508	11.8667	0			11.8667	0	11.8667	-0.000334	11.8667	0
		11.8833	0	11.8833	-0.02324	11.8833	0			11.8833	0	11.8833	-0.000242	11.8833	0
		11.9	0	11.9	-0.01823	11.9	0			11.9	-4e-05	11.9	0	11.9	0
		11.9167	-0.000181	11.9167	-0.01618	11.9167	0			11.9167	-4.1e-05	11.9167	0	11.9167	-0.000303
		11.9333	-0.000455	11.9333	-0.01288	11.9333	0			11.9333	0	11.9333	0	11.9333	0
		11.95	0	11.95	-0.0108	11.95	0			11.95	0	11.95	0	11.95	0
		11.9667	-0.000876	11.9667	-0.01068	11.9667	0			11.9667	0	11.9667	0	11.9667	-0.000365
		11.9833	-0.00127	11.9833	-0.00926	11.9833	-5.7e-05			11.9833	0	11.9833	0	11.9833	0
		12	-0.00121	12	-0.00663	12	-0.00022			12	0	12	0	12	0
		12.0167	-0.00111	12.0167	-0.00325	12.0167	-0.000355			12.0167	-0.000365	12.0167	0	12.0167	0
		12.0333	-3.8e-05	12.0333	-0.00225	12.0333	-0.000364			12.0333	-0.000658	12.0333	0	12.0333	0
		12.05	0	12.05	-0.0018	12.05	0			12.05	-0.00113	12.05	0	12.05	0
		12.0667	0	12.0667	-0.0016	12.0667	0			12.0667	-0.00168	12.0667	0	12.0667	-0.00077
		12.0833	0	12.0833	-0.000864	12.0833	0			12.0833	-0.000629	12.0833	0	12.0833	-9.8e-05
		12.1	-0.00037	12.1	-0.00158	12.1	-0.000175			12.1	-0.00152	12.1	0	12.1	0
		12.1167	-0.000793	12.1167	0	12.1167	-0.000174			12.1167	0	12.1167	0	12.1167	0
		12.1333	-0.00107	12.1333	0	12.1333	0			12.1333	0	12.1333	-0.000694	12.1333	0
		12.15	-0.000801	12.15	0	12.15	0			12.15	0	12.15	-0.000813	12.15	0
		12.1667	-0.000323	12.1667	-0.00104	12.1667	-0.000308			12.1667	0	12.1667	0	12.1667	-0.000405
		12.1833	0	12.1833	0	12.1833	0			12.1833	0	12.1833	0	12.1833	-0.000161
		12.2	0	12.2	0	12.2	0			12.2	0	12.2	0	12.2	0
		12.2167	-0.000128	12.2167	-0.00112	12.2167	-0.000352			12.2167	0	12.2167	0	12.2167	0
		12.2333	-1.2e-05	12.2333	-0.00178	12.2333	-0.000649			12.2333	0	12.2333	0	12.2333	0
		12.25	0	12.25	-0.0009	12.25	-0.000399			12.25	0	12.25	0	12.25	0
		12.2667	0	12.2667	-8.8e-05	12.2667	-0.00025			12.2667	0	12.2667	0	12.2667	0
		12.2833	0	12.2833	-0.00109	12.2833	-0.000185			12.2833	-0.00152	12.2833	0	12.2833	0
		12.3	0	12.3	0	12.3	0			12.3	-0.000991	12.3	0	12.3	0
		12.3167	0	12.3167	0	12.3167	0			12.3167	-0.000197	12.3167	-0.000417	12.3167	0
		12.3333	-6.9e-05	12.3333	0	12.3333	0			12.3333	0	12.3333	-0.00149	12.3333	0
		12.35	-0.000435	12.35	-0.000929	12.35	-9e-06			12.35	0	12.35	-0.00144	12.35	0
		12.3667	-0.000374	12.3667	-0.000784	12.3667	-7.7e-05			12.3667	0	12.3667	-0.000615	12.3667	0
		12.3833	-0.000229	12.3833	0	12.3833	-0.000271			12.3833	-0.000353	12.3833	0	12.3833	0
		12.4	0	12.4	0	12.4	0			12.4	-0.000544	12.4	0	12.4	0
		12.4167	0	12.4167	0	12.4167	0			12.4167	-0.00105	12.4167	0	12.4167	0
		12.4333	0	12.4333	0	12.4333	0			12.4333	-0.000418	12.4333	-1.7e-05	12.4333	0
		12.45	-4.1e-05	12.45	0	12.45	0			12.45	0	12.45	-0.00065	12.45	-0.000487
		12.4667	-0.000393	12.4667	-0.000792	12.4667	0			12.4667	0	12.4667	-0.000762	12.4667	-0.000202
		12.4833	-0.000494	12.4833	-0.00131	12.4833	0			12.4833	-0.000113	12.4833	-0.000875	12.4833	-4.2e-05
		12.5	-0.000344	12.5	0	12.5	0			12.5	-0.000631	12.5	-0.000114	12.5	-0.000233
		12.5167	-0.000956	12.5167	0	12.5167	0			12.5167	-0.000882	12.5167	0	12.5167	-1.5e-05
		12.5333	-0.00112	12.5333	0	12.5333	0			12.5333	-0.00063	12.5333	0	12.5333	-0.000509
		12.55	-0.00107	12.55	0	12.55	0			12.55	-0.00123	12.55	0	12.55	-0.00253
		12.5667	-0.00161	12.5667	0	12.5667	-0.00169			12.5667	-0.00172	12.5667	-9.9e-05	12.5667	-0.00272
		12.5833	-0.000308	12.5833	0	12.5833	-0.00139			12.5833	-0.000242	12.5833	-0.001	12.5833	-0.00169
		12.6	0	12.6	0	12.6	0			12.6	-9.1e-05	12.6	-0.0022	12.6	0
		12.6167	0	12.6167	0	12.6167	0			12.6167	0	12.6167	-0.0021	12.6167	0
		12.6333	-0.000722	12.6333	-0.000125	12.6333	0			12.6333	0	12.6333	-0.00145	12.6333	0
		12.65	-0.00123	12.65	-9.1e-05	12.65	0			12.65	0	12.65	-6.1e-05	12.65	-0.00107
		12.6667	-0.000662	12.6667	0	12.6667	0			12.6667	0	12.6667	0	12.6667	-0.000267
		12.6833	-0.000479	12.6833	0	12.6833	0			12.6833	0	12.6833	0	12.6833	0
		12.7	0	12.7	0	12.7	-0.000775			12.7	0	12.7	-0.00046	12.7	0
		12.7167	0	12.7167	0	12.7167	-0.00147			12.7167	0	12.7167	-0.000704	12.7167	0
		12.7333	0	12.7333	0	12.7333	-0.00145			12.7333	0	12.7333	0	12.7333	0
		12.75	0	12.75	-0.00118	12.75	-2.2e-05			12.75	0	12.75	0	12.75	-0.000625
		12.7667	0	12.7667	-0.0013	12.7667	-0.000437			12.7667	0	12.7667	-0.000541	12.7667	-0.00146
		12.7833	0	12.7833	-0.00201	12.7833	0			12.7833	0	12.7833	-0.000436	12.7833	-0.000965
		12.8	-0.00025	12.8	-0.00225	12.8	-0.000202			12.8	0	12.8	-0.00159	12.8	0
		12.8167	-0.000186	12.8167	-0.00212	12.8167	0			12.8167	0	12.8167	-0.00193	12.8167	0
		12.8333	0	12.8333	-0.000721	12.8333	0			12.8333	-7e-05	12.8333	-0.00031	12.8333	-0.000553
		12.85	0	12.85	0	12.85	-0.00031			12.85	-0.000661	12.85	0	12.85	-0.00302
		12.8667	0	12.8667	0	12.8667	-5e-05			12.8667	-0.00116	12.8667	0	12.8667	-0.0019
		12.8833	0	12.8833	0	12.8833	0			12.8833	-0.00112	12.8833	0	12.8833	0
		12.9	-0.000228	12.9	-5.2e-05	12.9	-0.000737			12.9	-0.000491	12.9	0	12.9	-0.000301
		12.9167	0	12.9167	-0.0006	12.9167	-0.000689			12.9167	-0.000741	12.9167	0	12.9167	-0.00104
		12.9333	-0.000247	12.9333	-0.00119	12.9333	-0.0016			12.9333	-0.002	12.9333	-0.00264	12.9333	-0.00103
		12.95	-0.00212	12.95	-0.000867	12.95	0			12.95	-0.000787	12.95	-0.00238	12.95	-0.00409
		12.9667	-0.00132	12.9667	-0.000163	12.9667	0			12.9667	0	12.9667	-0.0046	12.9667	-0.00671
		12.9833	0	12.9833	0	12.9833	0			12.9833	0	12.9833	-0.00673	12.9833	-0.000615
		13	-0.00477	13	0	13	-0.000359			13	0	13	-0.000479	13	0
		13.0167	-0.00195	13.0167	0	13.0167	0			13.0167	0	13.0167	0	13.0167	0
		13.0333	-0.00265	13.0333	-0.01124	13.0333	-0.01337			13.0333	-0.00499	13.0333	-0.01164	13.0333	-0.00967
		13.05	-0.03018	13.05	-0.04983	13.05	-0.03098			13.05	-0.03306	13.05	-0.05899	13.05	-0.02673
		13.0667	-0.06016	13.0667	-0.09667	13.0667	-0.04174			13.0667	-0.0928	13.0667	-0.11508	13.0667	-0.0879
		13.0833	-0.08718	13.0833	-0.10733	13.0833	-0.04639			13.0833	-0.14446	13.0833	-0.18167	13.0833	-0.11931
		13.1	-0.09738	13.1	-0.1105	13.1	-0.04539			13.1	-0.23116	13.1	-0.23562	13.1	-0.14494
		13.1167	-0.08764	13.1167	-0.11899	13.1167	-0.04254			13.1167	-0.29211	13.1167	-0.25481	13.1167	-0.14177
		13.1333	-0.07016	13.1333	-0.11957	13.1333	-0.04183			13.1333	-0.28951	13.1333	-0.25705	13.1333	-0.13043
		13.15	-0.06068	13.15	-0.14913	13.15	-0.04296			13.15	-0.27028	13.15	-0.23035	13.15	-0.12157
		13.1667	-0.05809	13.1667	-0.16364	13.1667	-0.04191			13.1667	-0.2472	13.1667	-0.20138	13.1667	-0.11238
		13.1833	-0.05643	13.1833	-0.19427	13.1833	-0.03739			13.1833	-0.20875	13.1833	-0.15537	13.1833	-0.10188
		13.2	-0.05555	13.2	-0.201	13.2	-0.03567			13.2	-0.18265	13.2	-0.13168	13.2	-0.09177
		13.2167	-0.05493	13.2167	-0.20207	13.2167	-0.03324			13.2167	-0.15672	13.2167	-0.11204	13.2167	-0.08342
		13.2333	-0.05452	13.2333	-0.20494	13.2333	-0.02989			13.2333	-0.13355	13.2333	-0.08959	13.2333	-0.0726
		13.25	-0.05352	13.25	-0.20773	13.25	-0.02667			13.25	-0.11578	13.25	-0.07568	13.25	-0.06371
		13.2667	-0.05152	13.2667	-0.21035	13.2667	-0.02173			13.2667	-0.10325	13.2667	-0.06151	13.2667	-0.05524
		13.2833	-0.0493	13.2833	-0.21653	13.2833	-0.01741			13.2833	-0.09167	13.2833	-0.05308	13.2833	-0.04757
		13.3	-0.0473	13.3	-0.21718	13.3	-0.0146			13.3	-0.08081	13.3	-0.04586	13.3	-0.04082
		13.3167	-0.0451	13.3167	-0.18191	13.3167	-0.00838			13.3167	-0.07342	13.3167	-0.03963	13.3167	-0.03461
		13.3333	-0.04287	13.3333	-0.15405	13.3333	-0.00383			13.3333	-0.06741	13.3333	-0.03449	13.3333	-0.02854
		13.35	-0.04031	13.35	-0.12899	13.35	-0.000629			13.35	-0.05876	13.35	-0.03019	13.35	-0.02142
		13.3667	-0.03792	13.3667	-0.12633	13.3667	-0.00218			13.3667	-0.052	13.3667	-0.02655	13.3667	-0.0143
		13.3833	-0.03649	13.3833	-0.12414	13.3833	-0.0018			13.3833	-0.04545	13.3833	-0.02295	13.3833	-0.00969
		13.4	-0.0353	13.4	-0.11775	13.4	0			13.4	-0.03872	13.4	-0.01829	13.4	-0.00638
		13.4167	-0.03358	13.4167	-0.11217	13.4167	0			13.4167	-0.0351	13.4167	-0.0148	13.4167	-0.0038
		13.4333	-0.03228	13.4333	-0.10545	13.4333	-0.000223			13.4333	-0.0298	13.4333	-0.01098	13.4333	-0.00068
		13.45	-0.03124	13.45	-0.10133	13.45	0			13.45	-0.02458	13.45	-0.00765	13.45	0
		13.4667	-0.02889	13.4667	-0.09603	13.4667	0			13.4667	-0.02045	13.4667	-0.00457	13.4667	0
		13.4833	-0.02655	13.4833	-0.09111	13.4833	0			13.4833	-0.01728	13.4833	-0.00278	13.4833	0
		13.5	-0.02487	13.5	-0.08523	13.5	-0.000215			13.5	-0.01412	13.5	-0.00223	13.5	0
		13.5167	-0.02487	13.5167	-0.07855	13.5167	0			13.5167	-0.01124	13.5167	-0.00244	13.5167	0
		13.5333	-0.02433	13.5333	-0.07225	13.5333	0			13.5333	-0.00853	13.5333	-0.000861	13.5333	0
		13.55	-0.02319	13.55	-0.06687	13.55	0			13.55	-0.00695	13.55	0	13.55	-0.000125
		13.5667	-0.02145	13.5667	-0.06216	13.5667	0			13.5667	-0.00466	13.5667	0	13.5667	0
		13.5833	-0.02085	13.5833	-0.05611	13.5833	-0.000261			13.5833	-0.00212	13.5833	-0.000329	13.5833	0
		13.6	-0.02003	13.6	-0.05115	13.6	-0.000246			13.6	-3.7e-05	13.6	-0.000715	13.6	-0.000398
		13.6167	-0.01871	13.6167	-0.04804	13.6167	-0.00168			13.6167	0	13.6167	-0.000797	13.6167	-0.000921
		13.6333	-0.01616	13.6333	-0.04278	13.6333	-0.00173			13.6333	0	13.6333	-0.000461	13.6333	0
		13.65	-0.01375	13.65	-0.03786	13.65	-0.000323			13.65	0	13.65	-0.000615	13.65	-0.000208
		13.6667	-0.01323	13.6667	-0.03219	13.6667	0			13.6667	0	13.6667	-0.00124	13.6667	-0.00106
		13.6833	-0.01274	13.6833	-0.02765	13.6833	0			13.6833	0	13.6833	-0.000987	13.6833	0
		13.7	-0.01172	13.7	-0.0252	13.7	0			13.7	0	13.7	-0.000232	13.7	0
		13.7167	-0.01039	13.7167	-0.02573	13.7167	-2.3e-05			13.7167	0	13.7167	-0.000188	13.7167	0
		13.7333	-0.00913	13.7333	-0.02508	13.7333	-8.7e-05			13.7333	0	13.7333	-0.00128	13.7333	0
		13.75	-0.00602	13.75	-0.02347	13.75	0			13.75	0	13.75	-0.000492	13.75	0
		13.7667	-0.00354	13.7667	-0.02194	13.7667	0			13.7667	0	13.7667	0	13.7667	0
		13.7833	-0.0027	13.7833	-0.02037	13.7833	0			13.7833	0	13.7833	0	13.7833	0
		13.8	-0.000412	13.8	-0.01876	13.8	0			13.8	0	13.8	0	13.8	-0.000371
		13.8167	0	13.8167	-0.01698	13.8167	0			13.8167	0	13.8167	-3.5e-05	13.8167	-0.000213
		13.8333	0	13.8333	-0.01512	13.8333	0			13.8333	0	13.8333	0	13.8333	-1.4e-05
		13.85	-7.7e-05	13.85	-0.01296	13.85	0			13.85	0	13.85	0	13.85	0
		13.8667	-0.00112	13.8667	-0.01098	13.8667	-1.4e-05			13.8667	0	13.8667	0	13.8667	0
		13.8833	-0.00148	13.8833	-0.00865	13.8833	0			13.8833	-0.000429	13.8833	0	13.8833	0
		13.9	-0.000778	13.9	-0.00717	13.9	-0.00014			13.9	-0.00189	13.9	-0.000186	13.9	-0.000893
		13.9167	0	13.9167	-0.00539	13.9167	-9.5e-05			13.9167	-0.00198	13.9167	-0.000812	13.9167	-0.000183
		13.9333	0	13.9333	-0.00445	13.9333	0			13.9333	-0.000187	13.9333	-0.000811	13.9333	0
		13.95	-0.000345	13.95	-0.00282	13.95	-0.000305			13.95	0	13.95	-0.000494	13.95	0
		13.9667	-0.00103	13.9667	-0.00184	13.9667	-0.000133			13.9667	0	13.9667	-0.000326	13.9667	0
		13.9833	0	13.9833	-0.00116	13.9833	-0.000768			13.9833	0	13.9833	0	13.9833	0
		14	0	14	-0.000471	14	-0.000525			14	0	14	0	14	0
		14.0167	0	14.0167	0	14.0167	-0.000439			14.0167	0	14.0167	0	14.0167	-0.00152
		14.0333	0	14.0333	0	14.0333	-0.000447			14.0333	-0.00055	14.0333	0	14.0333	-0.000229
		14.05	0	14.05	0	14.05	0			14.05	-0.000722	14.05	0	14.05	0
		14.0667	0	14.0667	0	14.0667	0			14.0667	0	14.0667	0	14.0667	-0.000345
		14.0833	-0.000722	14.0833	-0.000458	14.0833	-0.000353			14.0833	0	14.0833	0	14.0833	-0.000431
		14.1	-0.000358	14.1	0	14.1	0			14.1	0	14.1	0	14.1	0
		14.1167	0	14.1167	0	14.1167	-0.000166			14.1167	-0.00109	14.1167	0	14.1167	0
		14.1333	0	14.1333	0	14.1333	0			14.1333	-0.000259	14.1333	0	14.1333	0
		14.15	0	14.15	0	14.15	0			14.15	-0.000475	14.15	0	14.15	0
		14.1667	0	14.1667	0	14.1667	-0.00034			14.1667	-0.000441	14.1667	-0.000208	14.1667	0
		14.1833	0	14.1833	-0.000144	14.1833	-9.4e-05			14.1833	0	14.1833	-0.000456	14.1833	0
		14.2	0	14.2	0	14.2	-5.7e-05			14.2	0	14.2	-0.000157	14.2	0
		14.2167	0	14.2167	0	14.2167	0			14.2167	0	14.2167	-0.0001	14.2167	0
		14.2333	0	14.2333	-0.00104	14.2333	0			14.2333	0	14.2333	-0.000252	14.2333	0
		14.25	0	14.25	-0.000963	14.25	0			14.25	-0.000982	14.25	0	14.25	0
		14.2667	0	14.2667	0	14.2667	-0.000415			14.2667	-0.00166	14.2667	-8.3e-05	14.2667	0
		14.2833	0	14.2833	0	14.2833	-0.000399			14.2833	-0.0018	14.2833	-0.000393	14.2833	0
		14.3	0	14.3	0	14.3	0			14.3	-0.00151	14.3	0	14.3	0
		14.3167	0	14.3167	-0.000183	14.3167	0			14.3167	-0.00148	14.3167	0	14.3167	-0.000178
		14.3333	0	14.3333	-9.6e-05	14.3333	0			14.3333	-0.000821	14.3333	0	14.3333	-0.000148
		14.35	0	14.35	-0.000402	14.35	0			14.35	0	14.35	0	14.35	0
		14.3667	0	14.3667	-0.00221	14.3667	0			14.3667	-0.000386	14.3667	0	14.3667	0
		14.3833	0	14.3833	-0.00293	14.3833	0			14.3833	-0.000587	14.3833	0	14.3833	0
		14.4	0	14.4	-0.00148	14.4	0			14.4	-0.000402	14.4	0	14.4	0
		14.4167	0	14.4167	0	14.4167	0			14.4167	-0.000194	14.4167	0	14.4167	0
		14.4333	-0.00105	14.4333	0	14.4333	0			14.4333	-0.000238	14.4333	0	14.4333	0
		14.45	-0.00297	14.45	-0.00108	14.45	0			14.45	-0.00117	14.45	0	14.45	-0.000213
		14.4667	-0.00297	14.4667	-0.000505	14.4667	0			14.4667	-0.00101	14.4667	0	14.4667	-0.000302
		14.4833	-0.0015	14.4833	0	14.4833	-0.000976			14.4833	-6e-06	14.4833	0	14.4833	-0.000558
		14.5	-0.000118	14.5	-0.00023	14.5	-0.000436			14.5	0	14.5	0	14.5	-0.000313
		14.5167	0	14.5167	-0.00105	14.5167	-0.00118			14.5167	-5e-05	14.5167	-0.000289	14.5167	0
		14.5333	0	14.5333	-0.000843	14.5333	-0.00011			14.5333	-0.00015	14.5333	-0.000753	14.5333	0
		14.55	0	14.55	-0.00152	14.55	0			14.55	-0.000252	14.55	-0.00207	14.55	-0.000584
		14.5667	-0.00249	14.5667	-5.1e-05	14.5667	-0.00264			14.5667	-2e-05	14.5667	-0.0016	14.5667	-0.000639
		14.5833	-0.000875	14.5833	0	14.5833	-0.00128			14.5833	0	14.5833	-0.00185	14.5833	-2.4e-05
		14.6	-0.000309	14.6	0	14.6	0			14.6	0	14.6	-0.00246	14.6	0
		14.6167	-0.000668	14.6167	0	14.6167	-0.000368			14.6167	0	14.6167	-0.00212	14.6167	0
		14.6333	-0.000525	14.6333	0	14.6333	-6.4e-05			14.6333	0	14.6333	-0.00145	14.6333	0
		14.65	-0.00231	14.65	0	14.65	-0.000178			14.65	0	14.65	-0.00084	14.65	0
		14.6667	-0.002	14.6667	-0.000949	14.6667	0			14.6667	0	14.6667	-0.00017	14.6667	0
		14.6833	0	14.6833	-0.000357	14.6833	0			14.6833	0	14.6833	0	14.6833	0
		14.7	0	14.7	-0.00236	14.7	-0.000334			14.7	0	14.7	0	14.7	0
		14.7167	-0.000563	14.7167	-0.00244	14.7167	-0.00248			14.7167	-0.000603	14.7167	0	14.7167	0
		14.7333	-0.000629	14.7333	-0.000131	14.7333	-0.00079			14.7333	-0.000631	14.7333	0	14.7333	0
		14.75	-0.000595	14.75	0	14.75	0			14.75	-0.00129	14.75	-0.000305	14.75	0
		14.7667	-0.000761	14.7667	0	14.7667	0			14.7667	-0.0014	14.7667	-0.000471	14.7667	0
		14.7833	-0.000132	14.7833	0	14.7833	0			14.7833	0	14.7833	-9e-06	14.7833	0
		14.8	0	14.8	0	14.8	-0.0002			14.8	0	14.8	0	14.8	-0.000666
		14.8167	0	14.8167	-0.0022	14.8167	-0.00119			14.8167	-0.00054	14.8167	0	14.8167	-0.00052
		14.8333	0	14.8333	-0.00294	14.8333	-0.00106			14.8333	-0.00158	14.8333	0	14.8333	-0.000794
		14.85	-8.7e-05	14.85	-0.00437	14.85	0			14.85	-0.00215	14.85	0	14.85	0
		14.8667	0	14.8667	-0.00283	14.8667	0			14.8667	0	14.8667	-0.000395	14.8667	-0.000528
		14.8833	0	14.8833	0	14.8833	-0.000673			14.8833	0	14.8833	-0.00108	14.8833	-0.000734
		14.9	0	14.9	0	14.9	0			14.9	0	14.9	0	14.9	-0.000419
		14.9167	0	14.9167	0	14.9167	0			14.9167	-0.00196	14.9167	0	14.9167	0
		14.9333	-0.0027	14.9333	0	14.9333	0			14.9333	-0.00171	14.9333	0	14.9333	0
		14.95	-0.00536	14.95	0	14.95	-0.00068			14.95	0	14.95	0	14.95	0
		14.9667	-0.00746	14.9667	0	14.9667	-0.00233			14.9667	-0.00237	14.9667	0	14.9667	0
		14.9833	-0.00991	14.9833	-0.000351	14.9833	-0.000582			14.9833	-0.001	14.9833	0	14.9833	-0.000186
		15	-0.01264	15	0	15	0			15	0	15	0	15	-0.0032
		15.0167	-0.02059	15.0167	0	15.0167	0			15.0167	0	15.0167	-0.00381	15.0167	-0.00977
		15.0333	-0.02114	15.0333	0	15.0333	0			15.0333	0	15.0333	-0.01257	15.0333	-0.0271
		15.05	-0.0311	15.05	-0.04408	15.05	-0.00769			15.05	-0.01888	15.05	-0.04421	15.05	-0.0613
		15.0667	-0.05354	15.0667	-0.09896	15.0667	-0.03596			15.0667	-0.08124	15.0667	-0.11637	15.0667	-0.10117
		15.0833	-0.07976	15.0833	-0.11934	15.0833	-0.05299			15.0833	-0.15332	15.0833	-0.17273	15.0833	-0.15038
		15.1	-0.08502	15.1	-0.13906	15.1	-0.04946			15.1	-0.20994	15.1	-0.22452	15.1	-0.16209
		15.1167	-0.08116	15.1167	-0.13273	15.1167	-0.03866			15.1167	-0.26063	15.1167	-0.25208	15.1167	-0.15907
		15.1333	-0.07876	15.1333	-0.12569	15.1333	-0.03439			15.1333	-0.25571	15.1333	-0.25729	15.1333	-0.14511
		15.15	-0.07547	15.15	-0.12688	15.15	-0.03414			15.15	-0.23702	15.15	-0.25365	15.15	-0.13466
		15.1667	-0.07197	15.1667	-0.14071	15.1667	-0.03257			15.1667	-0.21591	15.1667	-0.23109	15.1667	-0.11528
		15.1833	-0.07006	15.1833	-0.16974	15.1833	-0.03024			15.1833	-0.19622	15.1833	-0.20856	15.1833	-0.09598
		15.2	-0.0679	15.2	-0.1816	15.2	-0.02644			15.2	-0.1751	15.2	-0.16678	15.2	-0.08338
		15.2167	-0.06691	15.2167	-0.18786	15.2167	-0.02222			15.2167	-0.15554	15.2167	-0.13023	15.2167	-0.07161
		15.2333	-0.06415	15.2333	-0.18792	15.2333	-0.01827			15.2333	-0.13677	15.2333	-0.0974	15.2333	-0.05878
		15.25	-0.06121	15.25	-0.18291	15.25	-0.01504			15.25	-0.12044	15.25	-0.08744	15.25	-0.05153
		15.2667	-0.05845	15.2667	-0.18192	15.2667	-0.01078			15.2667	-0.10398	15.2667	-0.07253	15.2667	-0.04039
		15.2833	-0.0559	15.2833	-0.17641	15.2833	-0.00605			15.2833	-0.08743	15.2833	-0.06139	15.2833	-0.0308
		15.3	-0.05393	15.3	-0.17044	15.3	-0.0032			15.3	-0.07675	15.3	-0.05036	15.3	-0.02606
		15.3167	-0.05155	15.3167	-0.16263	15.3167	-0.000951			15.3167	-0.07022	15.3167	-0.04191	15.3167	-0.02274
		15.3333	-0.04948	15.3333	-0.15549	15.3333	-0.000442			15.3333	-0.06469	15.3333	-0.0351	15.3333	-0.0187
		15.35	-0.04844	15.35	-0.15367	15.35	-0.000897			15.35	-0.05886	15.35	-0.02727	15.35	-0.01522
		15.3667	-0.04536	15.3667	-0.15055	15.3667	-0.000632			15.3667	-0.05183	15.3667	-0.02195	15.3667	-0.0111
		15.3833	-0.04207	15.3833	-0.13261	15.3833	-0.000101			15.3833	-0.04295	15.3833	-0.01931	15.3833	-0.0056
		15.4	-0.04137	15.4	-0.10592	15.4	-0.000239			15.4	-0.03789	15.4	-0.01792	15.4	-0.00303
		15.4167	-0.04095	15.4167	-0.09723	15.4167	-0.000676			15.4167	-0.03186	15.4167	-0.01786	15.4167	-0.00239
		15.4333	-0.04095	15.4333	-0.0975	15.4333	-0.001			15.4333	-0.02512	15.4333	-0.01525	15.4333	-0.000493
		15.45	-0.04066	15.45	-0.09388	15.45	-0.000531			15.45	-0.02048	15.45	-0.01167	15.45	0
		15.4667	-0.03848	15.4667	-0.08913	15.4667	0			15.4667	-0.0178	15.4667	-0.00988	15.4667	0
		15.4833	-0.03671	15.4833	-0.0876	15.4833	0			15.4833	-0.01525	15.4833	-0.00818	15.4833	0
		15.5	-0.03509	15.5	-0.08754	15.5	-0.000186			15.5	-0.01337	15.5	-0.00594	15.5	0
		15.5167	-0.03234	15.5167	-0.08861	15.5167	-0.000305			15.5167	-0.01174	15.5167	-0.00438	15.5167	0
		15.5333	-0.03047	15.5333	-0.0865	15.5333	-0.000627			15.5333	-0.01066	15.5333	-0.00324	15.5333	0
		15.55	-0.02994	15.55	-0.08577	15.55	-0.000405			15.55	-0.01012	15.55	-0.00227	15.55	0
		15.5667	-0.02934	15.5667	-0.09086	15.5667	-0.000484			15.5667	-0.00933	15.5667	-0.00189	15.5667	0
		15.5833	-0.02937	15.5833	-0.09423	15.5833	-0.000394			15.5833	-0.00871	15.5833	-0.00227	15.5833	0
		15.6	-0.02873	15.6	-0.08747	15.6	-0.000178			15.6	-0.00763	15.6	-0.00158	15.6	0
		15.6167	-0.02675	15.6167	-0.05748	15.6167	-0.000313			15.6167	-0.00697	15.6167	-0.000797	15.6167	0
		15.6333	-0.02329	15.6333	-0.05056	15.6333	-0.000255			15.6333	-0.00605	15.6333	-0.0014	15.6333	0
		15.65	-0.01927	15.65	-0.04434	15.65	0			15.65	-0.00573	15.65	-0.0022	15.65	-0.000597
		15.6667	-0.01643	15.6667	-0.03428	15.6667	-2e-05			15.6667	-0.0049	15.6667	-0.0019	15.6667	0
		15.6833	-0.01467	15.6833	-0.02807	15.6833	-0.000226			15.6833	-0.00419	15.6833	-0.0019	15.6833	0
		15.7	-0.01233	15.7	-0.02596	15.7	-0.000264			15.7	-0.0038	15.7	-0.00183	15.7	0
		15.7167	-0.00883	15.7167	-0.02799	15.7167	0			15.7167	-0.00336	15.7167	-0.00138	15.7167	0
		15.7333	-0.00528	15.7333	-0.03037	15.7333	0			15.7333	-0.00304	15.7333	-0.00123	15.7333	-0.000423
		15.75	-0.00509	15.75	-0.03081	15.75	-3e-05			15.75	-0.0022	15.75	-0.000622	15.75	-0.000206
		15.7667	-0.00423	15.7667	-0.02992	15.7667	-0.000486			15.7667	-0.00155	15.7667	-0.000357	15.7667	-0.00054
		15.7833	-0.005	15.7833	-0.02781	15.7833	-0.000164			15.7833	-0.000651	15.7833	-0.00114	15.7833	-0.00138
		15.8	-0.00318	15.8	-0.026	15.8	-0.000344			15.8	-0.0005	15.8	-0.00119	15.8	0
		15.8167	-0.001	15.8167	-0.02435	15.8167	0			15.8167	-0.000151	15.8167	0	15.8167	0
		15.8333	0	15.8333	-0.02199	15.8333	0			15.8333	0	15.8333	-0.000238	15.8333	0
		15.85	-0.000244	15.85	-0.02286	15.85	0			15.85	0	15.85	-0.000481	15.85	0
		15.8667	-0.00158	15.8667	-0.02343	15.8667	-0.000339			15.8667	0	15.8667	-0.000942	15.8667	0
		15.8833	-0.000868	15.8833	-0.02158	15.8833	0			15.8833	0	15.8833	-0.000816	15.8833	0
		15.9	-0.00155	15.9	-0.0183	15.9	0			15.9	-0.000261	15.9	-0.00187	15.9	-0.000113
		15.9167	-0.00315	15.9167	-0.01531	15.9167	0			15.9167	-0.000576	15.9167	-0.00203	15.9167	0
		15.9333	-0.00299	15.9333	-0.01195	15.9333	0			15.9333	-0.000515	15.9333	-0.00159	15.9333	0
		15.95	-2.2e-05	15.95	-0.00788	15.95	-0.000659			15.95	-0.000987	15.95	-0.000428	15.95	0
		15.9667	0	15.9667	-0.00393	15.9667	-0.00146			15.9667	-0.000442	15.9667	0	15.9667	0
		15.9833	0	15.9833	-0.00116	15.9833	-0.0014			15.9833	-0.00107	15.9833	0	15.9833	0
		16	0	16	-5.6e-05	16	-0.000539			16	0	16	-0.000294	16	0
		16.0167	0	16.0167	-0.000588	16.0167	-0.000627			16.0167	0	16.0167	0	16.0167	0
		16.0333	-0.000865	16.0333	0	16.0333	0			16.0333	0	16.0333	0	16.0333	0
		16.05	-0.00148	16.05	0	16.05	0			16.05	0	16.05	0	16.05	-0.000419
		16.0667	-0.000383	16.0667	0	16.0667	-0.000661			16.0667	0	16.0667	-0.000745	16.0667	0
		16.0833	-7.9e-05	16.0833	-0.00046	16.0833	-0.000197			16.0833	0	16.0833	-0.000424	16.0833	0
		16.1	-0.000905	16.1	-0.000253	16.1	0			16.1	-0.00136	16.1	0	16.1	0
		16.1167	-0.00057	16.1167	0	16.1167	-0.000299			16.1167	-0.00232	16.1167	-1.5e-05	16.1167	0
		16.1333	-0.00179	16.1333	0	16.1333	-0.000234			16.1333	-0.00173	16.1333	0	16.1333	0
		16.15	-0.000872	16.15	0	16.15	-0.000714			16.15	-0.000216	16.15	0	16.15	0
		16.1667	0	16.1667	0	16.1667	-0.000447			16.1667	0	16.1667	0	16.1667	0
		16.1833	0	16.1833	0	16.1833	0			16.1833	0	16.1833	0	16.1833	0
		16.2	0	16.2	0	16.2	0			16.2	0	16.2	0	16.2	0
		16.2167	0	16.2167	0	16.2167	0			16.2167	0	16.2167	0	16.2167	0
		16.2333	-1.9e-05	16.2333	0	16.2333	0			16.2333	0	16.2333	-0.000359	16.2333	0
		16.25	-0.000924	16.25	0	16.25	-0.00013			16.25	0	16.25	-0.00171	16.25	0
		16.2667	-0.00049	16.2667	0	16.2667	-0.000471			16.2667	0	16.2667	-0.00145	16.2667	0
		16.2833	0	16.2833	-0.000367	16.2833	-0.000609			16.2833	0	16.2833	-9.1e-05	16.2833	0
		16.3	0	16.3	-0.000416	16.3	-0.000245			16.3	-0.000786	16.3	0	16.3	0
		16.3167	0	16.3167	-0.000131	16.3167	-0.000395			16.3167	-0.000724	16.3167	0	16.3167	0
		16.3333	-3.4e-05	16.3333	0	16.3333	-0.000684			16.3333	0	16.3333	0	16.3333	0
		16.35	-0.000619	16.35	0	16.35	-0.000137			16.35	0	16.35	0	16.35	0
		16.3667	-0.00108	16.3667	0	16.3667	0			16.3667	-0.000404	16.3667	0	16.3667	0
		16.3833	-0.00247	16.3833	0	16.3833	0			16.3833	-4.3e-05	16.3833	0	16.3833	0
		16.4	-0.00119	16.4	0	16.4	-0.00062			16.4	0	16.4	0	16.4	-0.000645
		16.4167	0	16.4167	0	16.4167	-0.000949			16.4167	-4.2e-05	16.4167	-0.000193	16.4167	-0.00132
		16.4333	-0.00035	16.4333	0	16.4333	0			16.4333	-0.000733	16.4333	-0.00121	16.4333	-0.00132
		16.45	-9.9e-05	16.45	0	16.45	0			16.45	-0.00102	16.45	-0.00222	16.45	0
		16.4667	0	16.4667	0	16.4667	0			16.4667	-0.00135	16.4667	-0.00035	16.4667	0
		16.4833	0	16.4833	0	16.4833	0			16.4833	-0.00144	16.4833	0	16.4833	-6.5e-05
		16.5	0	16.5	0	16.5	0			16.5	-0.000613	16.5	0	16.5	-0.000245
		16.5167	-0.00135	16.5167	0	16.5167	0			16.5167	0	16.5167	0	16.5167	-0.000472
		16.5333	-0.0031	16.5333	0	16.5333	0			16.5333	0	16.5333	0	16.5333	-0.000237
		16.55	-0.00213	16.55	0	16.55	0			16.55	0	16.55	0	16.55	-0.000296
		16.5667	-0.000659	16.5667	0	16.5667	0			16.5667	0	16.5667	0	16.5667	0
		16.5833	0	16.5833	0	16.5833	0			16.5833	0	16.5833	0	16.5833	0
		16.6	-0.000689	16.6	-0.00129	16.6	0			16.6	0	16.6	-0.00035	16.6	-0.00103
		16.6167	-0.00278	16.6167	-0.00197	16.6167	-0.000417			16.6167	0	16.6167	-0.00147	16.6167	-0.000663
		16.6333	-0.00425	16.6333	-0.00135	16.6333	-7.6e-05			16.6333	0	16.6333	-0.00171	16.6333	-0.00055
		16.65	-0.00224	16.65	-0.00115	16.65	-0.000195			16.65	0	16.65	-0.00149	16.65	-0.000231
		16.6667	-0.000152	16.6667	0	16.6667	0			16.6667	0	16.6667	0	16.6667	-0.000675
		16.6833	0	16.6833	0	16.6833	0			16.6833	-0.00128	16.6833	0	16.6833	-0.000826
		16.7	0	16.7	0	16.7	0			16.7	-0.00187	16.7	0	16.7	-0.000102
		16.7167	-0.000411	16.7167	0	16.7167	0			16.7167	-0.000281	16.7167	-0.000753	16.7167	0
		16.7333	-0.0004	16.7333	-0.00342	16.7333	0			16.7333	0	16.7333	-0.000878	16.7333	0
		16.75	0	16.75	-0.00508	16.75	-0.000628			16.75	0	16.75	-0.00201	16.75	-1.2e-05
		16.7667	0	16.7667	-0.00409	16.7667	-0.000647			16.7667	-0.000623	16.7667	-0.00175	16.7667	0
		16.7833	0	16.7833	-0.000717	16.7833	-0.000593			16.7833	-0.000769	16.7833	-0.000476	16.7833	0
		16.8	0	16.8	-0.00136	16.8	0			16.8	-0.00206	16.8	-0.000136	16.8	0
		16.8167	0	16.8167	-0.000752	16.8167	0			16.8167	-0.0011	16.8167	-0.00113	16.8167	0
		16.8333	-0.000218	16.8333	-0.00141	16.8333	0			16.8333	-0.000559	16.8333	-0.00183	16.8333	0
		16.85	0	16.85	-0.00163	16.85	-0.000574			16.85	0	16.85	-0.00231	16.85	0
		16.8667	0	16.8667	-0.000963	16.8667	-0.0016			16.8667	-0.00128	16.8667	-0.0013	16.8667	0
		16.8833	0	16.8833	0	16.8833	-0.0006			16.8833	-0.00193	16.8833	-0.000628	16.8833	0
		16.9	0	16.9	0	16.9	0			16.9	-0.000289	16.9	-0.000579	16.9	0
		16.9167	0	16.9167	-0.000928	16.9167	0			16.9167	0	16.9167	-0.00121	16.9167	-0.000286
		16.9333	0	16.9333	-0.000462	16.9333	0			16.9333	0	16.9333	-0.000705	16.9333	-0.00137
		16.95	0	16.95	-0.001	16.95	-0.000585			16.95	0	16.95	-0.00213	16.95	-0.00216
		16.9667	0	16.9667	0	16.9667	-0.000791			16.9667	0	16.9667	-0.00584	16.9667	-0.00145
		16.9833	0	16.9833	0	16.9833	-0.00125			16.9833	0	16.9833	-0.01002	16.9833	-0.00108
		17	-0.000583	17	0	17	0			17	-0.000647	17	-0.01285	17	-0.00034
		17.0167	-0.00769	17.0167	0	17.0167	0			17.0167	0	17.0167	-0.01341	17.0167	0
		17.0333	-0.00855	17.0333	-0.00742	17.0333	-0.00272			17.0333	-0.01	17.0333	-0.02286	17.0333	-0.00583
		17.05	-0.02336	17.05	-0.04732	17.05	-0.02489			17.05	-0.04502	17.05	-0.05473	17.05	-0.04124
		17.0667	-0.04487	17.0667	-0.09023	17.0667	-0.03836			17.0667	-0.10054	17.0667	-0.11815	17.0667	-0.06898
		17.0833	-0.08422	17.0833	-0.11864	17.0833	-0.04258			17.0833	-0.18138	17.0833	-0.16528	17.0833	-0.10824
		17.1	-0.08819	17.1	-0.14834	17.1	-0.04466			17.1	-0.24798	17.1	-0.21706	17.1	-0.13893
		17.1167	-0.07194	17.1167	-0.1337	17.1167	-0.04372			17.1167	-0.29273	17.1167	-0.24217	17.1167	-0.13883
		17.1333	-0.05778	17.1333	-0.12275	17.1333	-0.04409			17.1333	-0.29139	17.1333	-0.23508	17.1333	-0.12639
		17.15	-0.04944	17.15	-0.11438	17.15	-0.04399			17.15	-0.26785	17.15	-0.22505	17.15	-0.11652
		17.1667	-0.04914	17.1667	-0.12207	17.1667	-0.04285			17.1667	-0.23435	17.1667	-0.20173	17.1667	-0.10628
		17.1833	-0.05147	17.1833	-0.15472	17.1833	-0.04556			17.1833	-0.20311	17.1833	-0.17448	17.1833	-0.09456
		17.2	-0.05455	17.2	-0.17267	17.2	-0.04145			17.2	-0.18359	17.2	-0.13591	17.2	-0.08384
		17.2167	-0.05445	17.2167	-0.18509	17.2167	-0.0375			17.2167	-0.16181	17.2167	-0.10105	17.2167	-0.07337
		17.2333	-0.05284	17.2333	-0.18198	17.2333	-0.03594			17.2333	-0.13944	17.2333	-0.07771	17.2333	-0.06094
		17.25	-0.05125	17.25	-0.1743	17.25	-0.0325			17.25	-0.11925	17.25	-0.06958	17.25	-0.05097
		17.2667	-0.04899	17.2667	-0.16964	17.2667	-0.0291			17.2667	-0.09789	17.2667	-0.06222	17.2667	-0.04289
		17.2833	-0.04824	17.2833	-0.16473	17.2833	-0.02624			17.2833	-0.08084	17.2833	-0.05327	17.2833	-0.03313
		17.3	-0.04954	17.3	-0.15689	17.3	-0.02238			17.3	-0.07074	17.3	-0.04752	17.3	-0.02544
		17.3167	-0.05121	17.3167	-0.14913	17.3167	-0.01894			17.3167	-0.06725	17.3167	-0.04122	17.3167	-0.01843
		17.3333	-0.04853	17.3333	-0.14363	17.3333	-0.01587			17.3333	-0.06318	17.3333	-0.03606	17.3333	-0.01296
		17.35	-0.04468	17.35	-0.13746	17.35	-0.01205			17.35	-0.05747	17.35	-0.03172	17.35	-0.00491
		17.3667	-0.04296	17.3667	-0.12585	17.3667	-0.01079			17.3667	-0.05143	17.3667	-0.02617	17.3667	-0.00087
		17.3833	-0.04376	17.3833	-0.11909	17.3833	-0.01099			17.3833	-0.04611	17.3833	-0.02062	17.3833	0
		17.4	-0.04319	17.4	-0.11087	17.4	-0.01031			17.4	-0.03981	17.4	-0.01544	17.4	0
		17.4167	-0.04132	17.4167	-0.10571	17.4167	-0.00825			17.4167	-0.0326	17.4167	-0.01289	17.4167	0
		17.4333	-0.0387	17.4333	-0.09996	17.4333	-0.00673			17.4333	-0.02836	17.4333	-0.00937	17.4333	0
		17.45	-0.03503	17.45	-0.09898	17.45	-0.00551			17.45	-0.02525	17.45	-0.00473	17.45	-0.000241
		17.4667	-0.0332	17.4667	-0.09662	17.4667	-0.00381			17.4667	-0.02235	17.4667	-0.00151	17.4667	-0.00145
		17.4833	-0.032	17.4833	-0.09351	17.4833	-0.00199			17.4833	-0.01895	17.4833	-0.000135	17.4833	-0.000977
		17.5	-0.03141	17.5	-0.09965	17.5	-0.000257			17.5	-0.01572	17.5	0	17.5	0
		17.5167	-0.03043	17.5167	-0.09691	17.5167	-0.000107			17.5167	-0.01294	17.5167	-0.000126	17.5167	0
		17.5333	-0.02867	17.5333	-0.07274	17.5333	-0.000113			17.5333	-0.01076	17.5333	0	17.5333	0
		17.55	-0.0282	17.55	-0.06218	17.55	0			17.55	-0.00869	17.55	0	17.55	-0.000117
		17.5667	-0.02743	17.5667	-0.05894	17.5667	0			17.5667	-0.00638	17.5667	0	17.5667	-0.0002
		17.5833	-0.02558	17.5833	-0.05867	17.5833	-0.000227			17.5833	-0.00361	17.5833	-0.000223	17.5833	-7.5e-05
		17.6	-0.02222	17.6	-0.05275	17.6	-1.8e-05			17.6	-0.00163	17.6	-0.00124	17.6	0
		17.6167	-0.01794	17.6167	-0.04759	17.6167	-0.000386			17.6167	-0.00154	17.6167	-0.000158	17.6167	0
		17.6333	-0.01563	17.6333	-0.04489	17.6333	-0.000333			17.6333	-0.00103	17.6333	0	17.6333	0
		17.65	-0.01463	17.65	-0.04115	17.65	-0.000154			17.65	-0.000576	17.65	0	17.65	-0.000265
		17.6667	-0.0131	17.6667	-0.03686	17.6667	-0.000161			17.6667	-0.000297	17.6667	0	17.6667	-0.00138
		17.6833	-0.00804	17.6833	-0.03404	17.6833	-0.000419			17.6833	0	17.6833	0	17.6833	-0.000403
		17.7	-0.00404	17.7	-0.0336	17.7	-0.000301			17.7	0	17.7	-4.4e-05	17.7	0
		17.7167	-0.000924	17.7167	-0.03514	17.7167	0			17.7167	0	17.7167	-0.000722	17.7167	-0.000284
		17.7333	-4.7e-05	17.7333	-0.03705	17.7333	0			17.7333	0	17.7333	-0.00102	17.7333	0
		17.75	-0.000343	17.75	-0.03515	17.75	-0.000401			17.75	-0.000576	17.75	-0.00141	17.75	-0.000336
		17.7667	-0.0016	17.7667	-0.03228	17.7667	-0.000336			17.7667	-0.000953	17.7667	-0.00503	17.7667	-0.000781
		17.7833	-0.00106	17.7833	-0.03214	17.7833	-0.000151			17.7833	-0.00116	17.7833	-0.00656	17.7833	0
		17.8	-0.000364	17.8	-0.03317	17.8	-0.000427			17.8	-0.0011	17.8	0	17.8	0
		17.8167	-0.000422	17.8167	-0.03537	17.8167	-0.000633			17.8167	0	17.8167	0	17.8167	-6.7e-05
		17.8333	-0.000605	17.8333	-0.03908	17.8333	-0.000186			17.8333	0	17.8333	0	17.8333	0
		17.85	0	17.85	-0.0422	17.85	-0.000159			17.85	0	17.85	-0.00273	17.85	-0.000373
		17.8667	0	17.8667	-0.04185	17.8667	-0.00027			17.8667	0	17.8667	-0.00495	17.8667	0
		17.8833	0	17.8833	-0.03622	17.8833	-0.000316			17.8833	0	17.8833	-0.0022	17.8833	-6.1e-05
		17.9	-6e-06	17.9	-0.02837	17.9	0			17.9	0	17.9	0	17.9	0
		17.9167	-0.000971	17.9167	-0.02329	17.9167	-0.000227			17.9167	0	17.9167	-0.000811	17.9167	0
		17.9333	-0.000722	17.9333	-0.0187	17.9333	-0.00045			17.9333	0	17.9333	-0.00235	17.9333	0
		17.95	-0.00039	17.95	-0.01391	17.95	-0.000381			17.95	-0.00212	17.95	-0.00219	17.95	-0.000522
		17.9667	-0.000383	17.9667	-0.01129	17.9667	-0.000166			17.9667	-0.00146	17.9667	-0.000496	17.9667	-0.000388
		17.9833	-0.00105	17.9833	-0.00977	17.9833	0			17.9833	0	17.9833	-0.00249	17.9833	0
		18	-0.000876	18	-0.00749	18	0			18	0	18	-0.00228	18	-0.000524
		18.0167	-0.000788	18.0167	-0.00475	18.0167	0			18.0167	0	18.0167	0	18.0167	-0.000156
		18.0333	-0.000449	18.0333	-0.00293	18.0333	-0.000246			18.0333	0	18.0333	0	18.0333	0
		18.05	0	18.05	-0.00136	18.05	-0.00049			18.05	-0.000378	18.05	0	18.05	-8.7e-05
		18.0667	0	18.0667	0	18.0667	-0.000923			18.0667	-0.000632	18.0667	0	18.0667	-0.000808
		18.0833	0	18.0833	0	18.0833	-0.000273			18.0833	0	18.0833	0	18.0833	0
		18.1	0	18.1	0	18.1	0			18.1	0	18.1	0	18.1	0
		18.1167	-0.00109	18.1167	-0.000142	18.1167	-0.000355			18.1167	0	18.1167	0	18.1167	0
		18.1333	-0.000546	18.1333	0	18.1333	-2.3e-05			18.1333	0	18.1333	0	18.1333	0
		18.15	0	18.15	0	18.15	0			18.15	0	18.15	-0.00181	18.15	-0.000229
		18.1667	0	18.1667	-0.000913	18.1667	-0.00052			18.1667	0	18.1667	-0.00141	18.1667	0
		18.1833	-0.000463	18.1833	-0.00106	18.1833	-0.000802			18.1833	-0.000969	18.1833	-0.00125	18.1833	0
		18.2	-0.000635	18.2	-0.00243	18.2	-0.000415			18.2	-0.00213	18.2	-0.000902	18.2	-0.000669
		18.2167	-0.000561	18.2167	-0.00296	18.2167	-0.00188			18.2167	-0.00134	18.2167	-0.00143	18.2167	-0.000998
		18.2333	0	18.2333	-0.00395	18.2333	-0.00459			18.2333	-0.000916	18.2333	0	18.2333	-0.000573
		18.25	-0.000246	18.25	-0.00385	18.25	-0.00675			18.25	-0.000737	18.25	0	18.25	0
		18.2667	0	18.2667	-0.0014	18.2667	-0.00611			18.2667	-0.000676	18.2667	0	18.2667	0
		18.2833	0	18.2833	0	18.2833	-0.00395			18.2833	-0.000447	18.2833	-0.00118	18.2833	-0.000196
		18.3	0	18.3	0	18.3	-0.000707			18.3	-0.000482	18.3	-0.00193	18.3	-0.00029
		18.3167	0	18.3167	0	18.3167	0			18.3167	0	18.3167	-0.00036	18.3167	0
		18.3333	0	18.3333	0	18.3333	-0.000342			18.3333	0	18.3333	0	18.3333	0
		18.35	-0.000553	18.35	0	18.35	-0.000255			18.35	0	18.35	0	18.35	0
		18.3667	-0.000361	18.3667	0	18.3667	-0.000772			18.3667	0	18.3667	0	18.3667	-0.000253
		18.3833	-0.000178	18.3833	0	18.3833	-0.00102			18.3833	0	18.3833	0	18.3833	0
		18.4	-0.000331	18.4	0	18.4	-0.000104			18.4	0	18.4	0	18.4	-0.000749
		18.4167	-0.000692	18.4167	0	18.4167	0			18.4167	0	18.4167	0	18.4167	-0.00228
		18.4333	0	18.4333	-0.000288	18.4333	0			18.4333	-0.000564	18.4333	0	18.4333	-0.00146
		18.45	-0.000996	18.45	-0.000749	18.45	0			18.45	-0.00113	18.45	0	18.45	-2.3e-05
		18.4667	-0.00113	18.4667	0	18.4667	-0.000167			18.4667	-0.000923	18.4667	0	18.4667	-0.000678
		18.4833	-0.000768	18.4833	0	18.4833	0			18.4833	0	18.4833	0	18.4833	-0.000495
		18.5	-0.000193	18.5	0	18.5	0			18.5	0	18.5	0	18.5	-0.000772
		18.5167	0	18.5167	-0.000958	18.5167	-0.001			18.5167	0	18.5167	0	18.5167	-0.00225
		18.5333	0	18.5333	-0.00154	18.5333	-0.00109			18.5333	-0.000271	18.5333	0	18.5333	-0.000339
		18.55	0	18.55	-0.00213	18.55	-0.000141			18.55	-0.000882	18.55	0	18.55	0
		18.5667	-0.000179	18.5667	-0.00213	18.5667	0			18.5667	0	18.5667	0	18.5667	0
		18.5833	0	18.5833	-0.00129	18.5833	0			18.5833	0	18.5833	0	18.5833	0
		18.6	0	18.6	-0.00137	18.6	0			18.6	0	18.6	0	18.6	-0.00159
		18.6167	-0.00138	18.6167	0	18.6167	0			18.6167	-0.000709	18.6167	0	18.6167	-0.000472
		18.6333	-0.00015	18.6333	0	18.6333	0			18.6333	-6.1e-05	18.6333	0	18.6333	0
		18.65	0	18.65	0	18.65	0			18.65	0	18.65	0	18.65	-6.5e-05
		18.6667	-0.00149	18.6667	0	18.6667	-0.000108			18.6667	0	18.6667	0	18.6667	-5.3e-05
		18.6833	-0.00169	18.6833	-0.000884	18.6833	-5e-05			18.6833	0	18.6833	0	18.6833	0
		18.7	0	18.7	-0.00286	18.7	-7.6e-05			18.7	0	18.7	0	18.7	0
		18.7167	0	18.7167	-0.00254	18.7167	0			18.7167	0	18.7167	0	18.7167	0
		18.7333	0	18.7333	-0.000913	18.7333	0			18.7333	0	18.7333	-0.000165	18.7333	-0.000892
		18.75	0	18.75	-0.000672	18.75	-0.000266			18.75	0	18.75	-0.00142	18.75	-0.000882
		18.7667	0	18.7667	-0.00261	18.7667	-0.000547			18.7667	0	18.7667	-0.000846	18.7667	-0.0002
		18.7833	0	18.7833	-0.00458	18.7833	-0.000474			18.7833	0	18.7833	-5.9e-05	18.7833	-0.000649
		18.8	0	18.8	-0.00539	18.8	-0.000191			18.8	-0.000275	18.8	0	18.8	-0.00121
		18.8167	0	18.8167	-0.00317	18.8167	-7.4e-05			18.8167	-0.000179	18.8167	0	18.8167	-0.000791
		18.8333	0	18.8333	-0.00128	18.8333	0			18.8333	0	18.8333	0	18.8333	-0.000582
		18.85	0	18.85	0	18.85	0			18.85	0	18.85	-0.00255	18.85	-0.000127
		18.8667	0	18.8667	0	18.8667	0			18.8667	0	18.8667	-0.00267	18.8667	-0.000188
		18.8833	0	18.8833	0	18.8833	0			18.8833	-0.000896	18.8833	-0.00203	18.8833	0
		18.9	0	18.9	-9.7e-05	18.9	-0.000387			18.9	-0.00157	18.9	0	18.9	0
		18.9167	-0.000439	18.9167	0	18.9167	-0.00128			18.9167	-0.000526	18.9167	-0.000561	18.9167	-0.000522
		18.9333	-0.00147	18.9333	0	18.9333	-0.00153			18.9333	-0.000239	18.9333	-0.000807	18.9333	0
		18.95	-0.0033	18.95	0	18.95	-0.00106			18.95	-0.000292	18.95	-0.000229	18.95	0
		18.9667	-0.00341	18.9667	0	18.9667	-0.000768			18.9667	-0.00289	18.9667	0	18.9667	0
		18.9833	-0.00151	18.9833	0	18.9833	0			18.9833	-0.00218	18.9833	0	18.9833	0
		19	0	19	-0.00549	19	0			19	0	19	0	19	0
		19.0167	0	19.0167	-0.00794	19.0167	0			19.0167	0	19.0167	-0.00929	19.0167	-0.00626
		19.0333	0	19.0333	0	19.0333	0			19.0333	0	19.0333	-0.0037	19.0333	-0.01994
		19.05	-0.01649	19.05	-0.02926	19.05	-0.000585			19.05	-0.0225	19.05	-0.0358	19.05	-0.06124
		19.0667	-0.05384	19.0667	-0.08363	19.0667	-0.01902			19.0667	-0.0717	19.0667	-0.11058	19.0667	-0.11312
		19.0833	-0.08076	19.0833	-0.11274	19.0833	-0.05203			19.0833	-0.13563	19.0833	-0.15701	19.0833	-0.14055
		19.1	-0.08767	19.1	-0.12589	19.1	-0.05908			19.1	-0.21363	19.1	-0.21645	19.1	-0.15325
		19.1167	-0.08131	19.1167	-0.11814	19.1167	-0.05196			19.1167	-0.26538	19.1167	-0.24291	19.1167	-0.14827
		19.1333	-0.07365	19.1333	-0.10897	19.1333	-0.04573			19.1333	-0.27258	19.1333	-0.22726	19.1333	-0.13568
		19.15	-0.07236	19.15	-0.10067	19.15	-0.0429			19.15	-0.26642	19.15	-0.20998	19.15	-0.12149
		19.1667	-0.06974	19.1667	-0.12198	19.1667	-0.04102			19.1667	-0.24993	19.1667	-0.19053	19.1667	-0.11024
		19.1833	-0.06648	19.1833	-0.13915	19.1833	-0.0406			19.1833	-0.20442	19.1833	-0.16979	19.1833	-0.10053
		19.2	-0.06413	19.2	-0.14861	19.2	-0.03783			19.2	-0.17805	19.2	-0.15759	19.2	-0.08856
		19.2167	-0.06187	19.2167	-0.15439	19.2167	-0.03361			19.2167	-0.16084	19.2167	-0.11415	19.2167	-0.07303
		19.2333	-0.05902	19.2333	-0.15598	19.2333	-0.02876			19.2333	-0.14472	19.2333	-0.09721	19.2333	-0.05834
		19.25	-0.0562	19.25	-0.15476	19.25	-0.02551			19.25	-0.12941	19.25	-0.05883	19.25	-0.0439
		19.2667	-0.05384	19.2667	-0.15183	19.2667	-0.02123			19.2667	-0.11655	19.2667	-0.04472	19.2667	-0.03092
		19.2833	-0.05031	19.2833	-0.14956	19.2833	-0.0175			19.2833	-0.10709	19.2833	-0.03195	19.2833	-0.01987
		19.3	-0.04767	19.3	-0.14642	19.3	-0.01573			19.3	-0.09703	19.3	-0.01856	19.3	-0.00547
		19.3167	-0.04598	19.3167	-0.14194	19.3167	-0.01314			19.3167	-0.08572	19.3167	-0.01061	19.3167	0
		19.3333	-0.04478	19.3333	-0.13511	19.3333	-0.00959			19.3333	-0.07634	19.3333	-0.00416	19.3333	0
		19.35	-0.04382	19.35	-0.12581	19.35	-0.00558			19.35	-0.06586	19.35	-5e-05	19.35	-0.000471
		19.3667	-0.04241	19.3667	-0.11706	19.3667	-0.00388			19.3667	-0.05536	19.3667	0	19.3667	0
		19.3833	-0.04058	19.3833	-0.10738	19.3833	-0.00499			19.3833	-0.04519	19.3833	-0.000227	19.3833	0
		19.4	-0.03831	19.4	-0.10034	19.4	-0.00576			19.4	-0.03772	19.4	-0.00053	19.4	-0.000573
		19.4167	-0.03682	19.4167	-0.09732	19.4167	-0.00463			19.4167	-0.03189	19.4167	-0.000998	19.4167	-0.000776
		19.4333	-0.03529	19.4333	-0.09367	19.4333	-0.00379			19.4333	-0.02833	19.4333	-0.00184	19.4333	0
		19.45	-0.03204	19.45	-0.09057	19.45	-0.00153			19.45	-0.02382	19.45	-0.0016	19.45	0
		19.4667	-0.02867	19.4667	-0.08864	19.4667	0			19.4667	-0.01925	19.4667	-0.000429	19.4667	0
		19.4833	-0.02604	19.4833	-0.08428	19.4833	0			19.4833	-0.01536	19.4833	-1.5e-05	19.4833	0
		19.5	-0.02375	19.5	-0.07988	19.5	0			19.5	-0.01119	19.5	-0.000209	19.5	0
		19.5167	-0.02192	19.5167	-0.07802	19.5167	-0.000608			19.5167	-0.00993	19.5167	0	19.5167	-0.00111
		19.5333	-0.01983	19.5333	-0.07618	19.5333	-0.000357			19.5333	-0.00796	19.5333	0	19.5333	-0.000386
		19.55	-0.01955	19.55	-0.07336	19.55	-0.000273			19.55	-0.00599	19.55	0	19.55	0
		19.5667	-0.0173	19.5667	-0.07202	19.5667	-0.000556			19.5667	-0.00482	19.5667	0	19.5667	0
		19.5833	-0.01261	19.5833	-0.06749	19.5833	-0.000164			19.5833	-0.00357	19.5833	-5.2e-05	19.5833	0
		19.6	-0.00897	19.6	-0.05324	19.6	-0.000776			19.6	-0.00306	19.6	-0.000497	19.6	0
		19.6167	-0.00751	19.6167	-0.04616	19.6167	-0.000155			19.6167	-0.00252	19.6167	-0.000897	19.6167	0
		19.6333	-0.00575	19.6333	-0.04393	19.6333	-0.000115			19.6333	-0.0016	19.6333	-0.0013	19.6333	0
		19.65	-0.00548	19.65	-0.04468	19.65	-0.000117			19.65	-0.00189	19.65	-0.0017	19.65	0
		19.6667	-0.00436	19.6667	-0.04291	19.6667	0			19.6667	-0.00101	19.6667	-0.00151	19.6667	-0.00133
		19.6833	-0.00169	19.6833	-0.0403	19.6833	0			19.6833	-0.000801	19.6833	-0.00128	19.6833	-0.000442
		19.7	0	19.7	-0.04	19.7	0			19.7	-0.000587	19.7	-0.00244	19.7	0
		19.7167	0	19.7167	-0.03945	19.7167	0			19.7167	-0.000971	19.7167	-0.000761	19.7167	0
		19.7333	0	19.7333	-0.03797	19.7333	0			19.7333	-0.000475	19.7333	-0.000216	19.7333	0
		19.75	0	19.75	-0.03654	19.75	0			19.75	0	19.75	0	19.75	0
		19.7667	0	19.7667	-0.0354	19.7667	-0.000515			19.7667	0	19.7667	0	19.7667	-0.00117
		19.7833	0	19.7833	-0.03488	19.7833	0			19.7833	0	19.7833	-0.000103	19.7833	-0.000846
		19.8	-0.00036	19.8	-0.03286	19.8	0			19.8	0	19.8	-0.000598	19.8	0
		19.8167	-0.000415	19.8167	-0.02929	19.8167	0			19.8167	0	19.8167	-0.000891	19.8167	-0.000492
		19.8333	-0.000345	19.8333	-0.02668	19.8333	0			19.8333	0	19.8333	-0.00106	19.8333	-0.000454
		19.85	-0.000149	19.85	-0.02424	19.85	0			19.85	-4.2e-05	19.85	-0.00146	19.85	0
		19.8667	0	19.8667	-0.02306	19.8667	-0.00116			19.8667	0	19.8667	-0.00102	19.8667	0
		19.8833	0	19.8833	-0.02183	19.8833	-0.0014			19.8833	0	19.8833	0	19.8833	0
		19.9	-0.000646	19.9	-0.01684	19.9	-0.000774			19.9	0	19.9	0	19.9	0
		19.9167	-0.000942	19.9167	-0.01105	19.9167	-6.8e-05			19.9167	-0.00085	19.9167	0	19.9167	-0.00092
		19.9333	0	19.9333	-0.00995	19.9333	0			19.9333	-0.000718	19.9333	-0.00124	19.9333	0
		19.95	0	19.95	-0.00943	19.95	0			19.95	-0.00132	19.95	-0.00212	19.95	0
		19.9667	0	19.9667	-0.00871	19.9667	0			19.9667	-0.000684	19.9667	-0.000295	19.9667	0
		19.9833	0	19.9833	-0.00551	19.9833	0			19.9833	0	19.9833	0	19.9833	0
		20	-0.000772	20	-0.00345	20	-0.00107			20	0	20	0	20	0
		20.0167	0	20.0167	-0.000586	20.0167	-0.000488			20.0167	-0.000346	20.0167	0	20.0167	0
		20.0333	0	20.0333	0	20.0333	0			20.0333	-0.000414	20.0333	0	20.0333	0
		20.05	-0.000345	20.05	0	20.05	0			20.05	-0.000119	20.05	0	20.05	0
		20.0667	-0.00194	20.0667	0	20.0667	-0.00203			20.0667	-0.000703	20.0667	0	20.0667	0
		20.0833	-0.000262	20.0833	0	20.0833	-0.000877			20.0833	-0.00091	20.0833	0	20.0833	0
		20.1	0	20.1	0	20.1	-0.000182			20.1	-0.000811	20.1	0	20.1	-0.000153
		20.1167	0	20.1167	-0.000726	20.1167	-8.4e-05			20.1167	0	20.1167	0	20.1167	-0.000211
		20.1333	0	20.1333	-0.0027	20.1333	-0.000578			20.1333	0	20.1333	0	20.1333	-0.000101
		20.15	0	20.15	-0.00191	20.15	-0.000276			20.15	0	20.15	0	20.15	0
		20.1667	-0.00092	20.1667	-0.000783	20.1667	0			20.1667	0	20.1667	0	20.1667	0
		20.1833	-0.000273	20.1833	0	20.1833	-0.000734			20.1833	0	20.1833	0	20.1833	0
		20.2	-0.000195	20.2	-7.6e-05	20.2	-0.000275			20.2	0	20.2	0	20.2	-0.000674
		20.2167	0	20.2167	-0.002	20.2167	-0.00184			20.2167	-0.000818	20.2167	0	20.2167	-0.000645
		20.2333	0	20.2333	-0.00226	20.2333	-0.00407			20.2333	-0.000708	20.2333	0	20.2333	0
		20.25	0	20.25	-0.000546	20.25	-0.0012			20.25	-0.00117	20.25	0	20.25	-0.000402
		20.2667	0	20.2667	-4.7e-05	20.2667	0			20.2667	-0.000708	20.2667	0	20.2667	-0.000214
		20.2833	-0.000245	20.2833	-0.000114	20.2833	0			20.2833	0	20.2833	0	20.2833	0
		20.3	-0.00121	20.3	0	20.3	0			20.3	0	20.3	0	20.3	0
		20.3167	0	20.3167	0	20.3167	-5e-05			20.3167	0	20.3167	0	20.3167	0
		20.3333	-0.00102	20.3333	0	20.3333	-0.000237			20.3333	0	20.3333	-0.00044	20.3333	0
		20.35	-0.000732	20.35	-0.000432	20.35	0			20.35	0	20.35	-0.00113	20.35	0
		20.3667	-0.000222	20.3667	-0.00113	20.3667	0			20.3667	0	20.3667	-0.000108	20.3667	0
		20.3833	0	20.3833	-0.00191	20.3833	0			20.3833	0	20.3833	0	20.3833	-0.0002
		20.4	0	20.4	-0.000758	20.4	0			20.4	0	20.4	0	20.4	0
		20.4167	0	20.4167	0	20.4167	0			20.4167	0	20.4167	0	20.4167	0
		20.4333	-0.000592	20.4333	0	20.4333	0			20.4333	-0.000624	20.4333	0	20.4333	0
		20.45	-5.4e-05	20.45	0	20.45	0			20.45	-0.00118	20.45	0	20.45	-0.000213
		20.4667	0	20.4667	0	20.4667	0			20.4667	-0.000805	20.4667	0	20.4667	0
		20.4833	0	20.4833	0	20.4833	0			20.4833	-0.000435	20.4833	0	20.4833	0
		20.5	-0.000105	20.5	0	20.5	0			20.5	-0.000522	20.5	0	20.5	0
		20.5167	0	20.5167	-2.7e-05	20.5167	0			20.5167	0	20.5167	0	20.5167	0
		20.5333	-0.00115	20.5333	0	20.5333	0			20.5333	0	20.5333	-0.000705	20.5333	-7e-06
		20.55	-0.00261	20.55	0	20.55	0			20.55	0	20.55	-0.00284	20.55	0
		20.5667	-0.000519	20.5667	0	20.5667	-7.9e-05			20.5667	-0.00054	20.5667	-0.00163	20.5667	0
		20.5833	0	20.5833	0	20.5833	0			20.5833	-0.000752	20.5833	-0.000376	20.5833	0
		20.6	0	20.6	-0.000891	20.6	0			20.6	-0.000586	20.6	0	20.6	0
		20.6167	-7.4e-05	20.6167	-0.00113	20.6167	0			20.6167	-0.000418	20.6167	-0.000638	20.6167	-0.000545
		20.6333	-0.000206	20.6333	-0.00111	20.6333	-0.000572			20.6333	-0.000249	20.6333	-0.00203	20.6333	-0.000735
		20.65	0	20.65	0	20.65	-0.000759			20.65	-0.000414	20.65	-0.00221	20.65	0
		20.6667	0	20.6667	-2.8e-05	20.6667	-0.000689			20.6667	-0.000496	20.6667	-0.00166	20.6667	0
		20.6833	0	20.6833	0	20.6833	-0.000781			20.6833	-0.000119	20.6833	-0.00231	20.6833	0
		20.7	0	20.7	0	20.7	-0.000579			20.7	0	20.7	-0.00242	20.7	0
		20.7167	0	20.7167	0	20.7167	-0.000588			20.7167	0	20.7167	-0.00122	20.7167	-0.000501
		20.7333	-0.000607	20.7333	-0.000422	20.7333	-0.00081			20.7333	0	20.7333	-0.00112	20.7333	-0.00083
		20.75	0	20.75	-0.000321	20.75	-0.000823			20.75	0	20.75	-0.00123	20.75	0
		20.7667	0	20.7667	0	20.7667	-0.000867			20.7667	0	20.7667	-0.00112	20.7667	-0.000427
		20.7833	0	20.7833	0	20.7833	-0.000727			20.7833	0	20.7833	-0.000686	20.7833	-0.000801
		20.8	0	20.8	0	20.8	0			20.8	0	20.8	0	20.8	-0.000253
		20.8167	0	20.8167	-0.000855	20.8167	-0.000408			20.8167	-0.00113	20.8167	0	20.8167	0
		20.8333	0	20.8333	-0.00111	20.8333	-0.000718			20.8333	-0.0011	20.8333	0	20.8333	-0.000213
		20.85	0	20.85	-0.00139	20.85	0			20.85	-0.000153	20.85	-0.000862	20.85	-0.000651
		20.8667	0	20.8667	-0.00252	20.8667	0			20.8667	0	20.8667	-0.0011	20.8667	-0.00039
		20.8833	0	20.8833	-0.00138	20.8833	0			20.8833	0	20.8833	0	20.8833	-0.000539
		20.9	-0.000468	20.9	0	20.9	-0.000953			20.9	-0.000111	20.9	-0.00111	20.9	0
		20.9167	-0.001	20.9167	-0.000128	20.9167	-0.000274			20.9167	-0.00167	20.9167	-0.00119	20.9167	0
		20.9333	-0.00306	20.9333	0	20.9333	-0.000311			20.9333	-0.00223	20.9333	0	20.9333	-0.00149
		20.95	-0.00396	20.95	0	20.95	-0.000264			20.95	0	20.95	0	20.95	-0.000707
		20.9667	-0.00481	20.9667	0	20.9667	-0.00177			20.9667	0	20.9667	0	20.9667	0
		20.9833	-0.00517	20.9833	-0.000957	20.9833	-0.00488			20.9833	0	20.9833	0	20.9833	0
		21	-0.00398	21	-0.00606	21	-0.00192			21	0	21	0	21	-0.00152
		21.0167	0	21.0167	-0.00184	21.0167	0			21.0167	0	21.0167	-0.01747	21.0167	-0.000128
		21.0333	0	21.0333	0	21.0333	0			21.0333	0	21.0333	-0.04772	21.0333	0
		21.05	0	21.05	-0.0172	21.05	-0.01278			21.05	-0.01019	21.05	-0.08209	21.05	-0.02542
		21.0667	-0.02042	21.0667	-0.06604	21.0667	-0.03051			21.0667	-0.04745	21.0667	-0.12674	21.0667	-0.06878
		21.0833	-0.05305	21.0833	-0.10386	21.0833	-0.03966			21.0833	-0.12187	21.0833	-0.17775	21.0833	-0.11179
		21.1	-0.0941	21.1	-0.11326	21.1	-0.04215			21.1	-0.19696	21.1	-0.25024	21.1	-0.12831
		21.1167	-0.092	21.1167	-0.10361	21.1167	-0.0435			21.1167	-0.25354	21.1167	-0.27445	21.1167	-0.12468
		21.1333	-0.08193	21.1333	-0.10016	21.1333	-0.0428			21.1333	-0.28697	21.1333	-0.26553	21.1333	-0.12031
		21.15	-0.07225	21.15	-0.09504	21.15	-0.04206			21.15	-0.27238	21.15	-0.2505	21.15	-0.11383
		21.1667	-0.06496	21.1667	-0.09694	21.1667	-0.03871			21.1667	-0.24364	21.1667	-0.22462	21.1667	-0.10761
		21.1833	-0.0586	21.1833	-0.10898	21.1833	-0.03547			21.1833	-0.21763	21.1833	-0.1753	21.1833	-0.10056
		21.2	-0.05378	21.2	-0.13835	21.2	-0.03503			21.2	-0.19061	21.2	-0.13834	21.2	-0.09129
		21.2167	-0.0491	21.2167	-0.1697	21.2167	-0.0359			21.2167	-0.16436	21.2167	-0.11752	21.2167	-0.06473
		21.2333	-0.04449	21.2333	-0.1822	21.2333	-0.03477			21.2333	-0.13723	21.2333	-0.09915	21.2333	-0.04838
		21.25	-0.04081	21.25	-0.17983	21.25	-0.03142			21.25	-0.10998	21.25	-0.08467	21.25	-0.03827
		21.2667	-0.03876	21.2667	-0.17048	21.2667	-0.02683			21.2667	-0.09108	21.2667	-0.06871	21.2667	-0.03208
		21.2833	-0.03591	21.2833	-0.14656	21.2833	-0.02272			21.2833	-0.07644	21.2833	-0.05314	21.2833	-0.03057
		21.3	-0.03382	21.3	-0.13636	21.3	-0.01963			21.3	-0.06528	21.3	-0.03865	21.3	-0.0258
		21.3167	-0.03227	21.3167	-0.12651	21.3167	-0.01827			21.3167	-0.05967	21.3167	-0.02718	21.3167	-0.01963
		21.3333	-0.03037	21.3333	-0.12163	21.3333	-0.01537			21.3333	-0.0548	21.3333	-0.01474	21.3333	-0.01315
		21.35	-0.0283	21.35	-0.11571	21.35	-0.01251			21.35	-0.05052	21.35	-0.00415	21.35	-0.00873
		21.3667	-0.02666	21.3667	-0.10849	21.3667	-0.01008			21.3667	-0.04394	21.3667	-0.00367	21.3667	-0.00555
		21.3833	-0.02518	21.3833	-0.10228	21.3833	-0.00753			21.3833	-0.03773	21.3833	-0.00378	21.3833	-0.00232
		21.4	-0.02425	21.4	-0.09586	21.4	-0.00564			21.4	-0.0296	21.4	-0.000636	21.4	-0.000355
		21.4167	-0.02284	21.4167	-0.09136	21.4167	-0.00433			21.4167	-0.02227	21.4167	0	21.4167	0
		21.4333	-0.01971	21.4333	-0.08904	21.4333	-0.000944			21.4333	-0.0163	21.4333	0	21.4333	0
		21.45	-0.01726	21.45	-0.0868	21.45	0			21.45	-0.01072	21.45	-0.00108	21.45	0
		21.4667	-0.01673	21.4667	-0.08398	21.4667	0			21.4667	-0.00689	21.4667	-0.000741	21.4667	-0.00143
		21.4833	-0.01684	21.4833	-0.07936	21.4833	-0.000328			21.4833	-0.00402	21.4833	-0.000571	21.4833	-0.000668
		21.5	-0.01574	21.5	-0.07578	21.5	-0.000152			21.5	-0.00203	21.5	-0.000695	21.5	0
		21.5167	-0.01397	21.5167	-0.07192	21.5167	0			21.5167	-0.0016	21.5167	-0.000309	21.5167	0
		21.5333	-0.01127	21.5333	-0.06918	21.5333	-0.00064			21.5333	-0.00169	21.5333	-0.0013	21.5333	0
		21.55	-0.00942	21.55	-0.06757	21.55	-0.000797			21.55	-0.00161	21.55	-0.00226	21.55	-5.6e-05
		21.5667	-0.00783	21.5667	-0.06316	21.5667	-0.00025			21.5667	-0.000445	21.5667	-0.00123	21.5667	0
		21.5833	-0.00706	21.5833	-0.05816	21.5833	-0.000304			21.5833	0	21.5833	-0.000991	21.5833	0
		21.6	-0.00654	21.6	-0.05278	21.6	-0.00019			21.6	0	21.6	-0.00142	21.6	-0.000257
		21.6167	-0.00489	21.6167	-0.05042	21.6167	0			21.6167	0	21.6167	-0.00168	21.6167	-0.000334
		21.6333	-0.00283	21.6333	-0.04873	21.6333	0			21.6333	0	21.6333	-0.00148	21.6333	-0.000358
		21.65	-0.00126	21.65	-0.02857	21.65	0			21.65	0	21.65	-0.000898	21.65	0
		21.6667	-0.000118	21.6667	-0.01989	21.6667	0			21.6667	-8e-06	21.6667	-0.000107	21.6667	0
		21.6833	0	21.6833	-0.01841	21.6833	0			21.6833	0	21.6833	0	21.6833	-0.000168
		21.7	-0.000549	21.7	-0.02324	21.7	-0.000153			21.7	-3.9e-05	21.7	0	21.7	-0.000647
		21.7167	-0.00171	21.7167	-0.02972	21.7167	0			21.7167	-7.8e-05	21.7167	0	21.7167	-0.000713
		21.7333	-0.00184	21.7333	-0.03472	21.7333	0			21.7333	-0.00018	21.7333	0	21.7333	-0.000276
		21.75	-0.00178	21.75	-0.03667	21.75	-0.000327			21.75	-0.000617	21.75	0	21.75	0
		21.7667	-0.00133	21.7667	-0.03637	21.7667	-0.000222			21.7667	-5.1e-05	21.7667	0	21.7667	-0.000301
		21.7833	-0.000508	21.7833	-0.03354	21.7833	-8.8e-05			21.7833	-0.000554	21.7833	-0.000228	21.7833	0
		21.8	0	21.8	-0.03152	21.8	-0.000206			21.8	-0.00047	21.8	-0.000325	21.8	0
		21.8167	0	21.8167	-0.03224	21.8167	0			21.8167	-0.000261	21.8167	0	21.8167	0
		21.8333	-8.6e-05	21.8333	-0.03329	21.8333	0			21.8333	0	21.8333	0	21.8333	0
		21.85	-0.000895	21.85	-0.03053	21.85	-0.000514			21.85	0	21.85	0	21.85	0
		21.8667	-0.000782	21.8667	-0.02828	21.8667	0			21.8667	0	21.8667	0	21.8667	-0.000565
		21.8833	-0.000306	21.8833	-0.02414	21.8833	0			21.8833	0	21.8833	0	21.8833	0
		21.9	-0.000445	21.9	-0.01906	21.9	0			21.9	0	21.9	-0.000584	21.9	0
		21.9167	-0.000541	21.9167	-0.01418	21.9167	0			21.9167	0	21.9167	-0.000383	21.9167	-0.000874
		21.9333	-0.000387	21.9333	-0.00889	21.9333	0			21.9333	-0.000483	21.9333	0	21.9333	-0.000599
		21.95	-0.00115	21.95	-0.00435	21.95	-0.000257			21.95	-0.00031	21.95	0	21.95	-0.000407
		21.9667	-0.00113	21.9667	-0.00291	21.9667	-1.9e-05			21.9667	0	21.9667	0	21.9667	-0.000679
		21.9833	-0.000549	21.9833	-0.00136	21.9833	0			21.9833	0	21.9833	0	21.9833	0
		22	-0.000674	22	-0.0012	22	0			22	0	22	0	22	0
		22.0167	-0.000883	22.0167	-0.00153	22.0167	-0.00027			22.0167	0	22.0167	0	22.0167	-8.7e-05
		22.0333	-0.000213	22.0333	-0.00183	22.0333	-0.000577			22.0333	0	22.0333	0	22.0333	0
		22.05	0	22.05	-0.00015	22.05	-0.000549			22.05	0	22.05	-0.000202	22.05	0
		22.0667	0	22.0667	-0.00115	22.0667	-0.000311			22.0667	0	22.0667	-0.000371	22.0667	0
		22.0833	0	22.0833	-0.00244	22.0833	-0.000625			22.0833	0	22.0833	0	22.0833	-0.00107
		22.1	0	22.1	-0.00159	22.1	-0.000227			22.1	-0.000747	22.1	0	22.1	0
		22.1167	0	22.1167	-0.00012	22.1167	-0.000119			22.1167	-0.000367	22.1167	0	22.1167	0
		22.1333	0	22.1333	-0.000931	22.1333	-0.000557			22.1333	0	22.1333	0	22.1333	0
		22.15	0	22.15	-0.00103	22.15	-0.000535			22.15	0	22.15	0	22.15	0
		22.1667	0	22.1667	-0.000544	22.1667	0			22.1667	0	22.1667	0	22.1667	0
		22.1833	0	22.1833	-0.000308	22.1833	0			22.1833	0	22.1833	0	22.1833	0
		22.2	0	22.2	0	22.2	-0.000436			22.2	0	22.2	0	22.2	0
		22.2167	0	22.2167	0	22.2167	0			22.2167	0	22.2167	0	22.2167	0
		22.2333	0	22.2333	0	22.2333	-0.000256			22.2333	0	22.2333	-0.000355	22.2333	-0.000297
		22.25	0	22.25	0	22.25	-0.00173			22.25	0	22.25	0	22.25	-2.8e-05
		22.2667	0	22.2667	-0.00093	22.2667	0			22.2667	0	22.2667	0	22.2667	0
		22.2833	0	22.2833	-0.00178	22.2833	0			22.2833	0	22.2833	0	22.2833	0
		22.3	-0.000681	22.3	-0.00128	22.3	-0.000297			22.3	-0.000882	22.3	-0.00111	22.3	0
		22.3167	-0.0012	22.3167	-0.00106	22.3167	-0.000643			22.3167	-0.0014	22.3167	-0.00263	22.3167	0
		22.3333	-0.00117	22.3333	-0.000893	22.3333	-0.000137			22.3333	-0.000562	22.3333	-0.00223	22.3333	0
		22.35	-0.000724	22.35	-0.000513	22.35	0			22.35	-0.000771	22.35	-0.00333	22.35	-5.1e-05
		22.3667	0	22.3667	-0.00111	22.3667	-0.000447			22.3667	-0.000941	22.3667	-0.00147	22.3667	-0.00051
		22.3833	-0.000313	22.3833	-0.000753	22.3833	-0.000585			22.3833	-0.000844	22.3833	0	22.3833	-0.000247
		22.4	-0.000159	22.4	-0.000685	22.4	-0.000513			22.4	0	22.4	0	22.4	0
		22.4167	-0.000675	22.4167	-0.00108	22.4167	-0.000566			22.4167	-6.5e-05	22.4167	-0.00283	22.4167	-0.000107
		22.4333	0	22.4333	-0.000781	22.4333	-0.00065			22.4333	0	22.4333	-0.00299	22.4333	-0.000926
		22.45	0	22.45	0	22.45	-0.000483			22.45	0	22.45	-0.00386	22.45	0
		22.4667	0	22.4667	-0.000221	22.4667	0			22.4667	0	22.4667	-0.00249	22.4667	0
		22.4833	0	22.4833	0	22.4833	0			22.4833	-7.3e-05	22.4833	-0.000664	22.4833	0
		22.5	-0.000536	22.5	0	22.5	0			22.5	-0.000821	22.5	0	22.5	0
		22.5167	-0.00122	22.5167	-0.000187	22.5167	0			22.5167	-0.00157	22.5167	0	22.5167	0
		22.5333	-0.000923	22.5333	-0.000391	22.5333	-0.000739			22.5333	-0.00227	22.5333	0	22.5333	-0.000384
		22.55	-0.000445	22.55	-0.000554	22.55	-0.000949			22.55	-0.000281	22.55	0	22.55	-0.000654
		22.5667	0	22.5667	-0.000423	22.5667	0			22.5667	0	22.5667	0	22.5667	-0.000583
		22.5833	0	22.5833	-0.000459	22.5833	0			22.5833	0	22.5833	0	22.5833	-0.00103
		22.6	0	22.6	0	22.6	0			22.6	-0.000752	22.6	0	22.6	0
		22.6167	-9.6e-05	22.6167	0	22.6167	0			22.6167	-0.000855	22.6167	0	22.6167	0
		22.6333	-0.00255	22.6333	0	22.6333	0			22.6333	-0.00149	22.6333	0	22.6333	-0.000252
		22.65	-0.00254	22.65	0	22.65	-0.000426			22.65	-0.00116	22.65	0	22.65	-0.000677
		22.6667	-0.000638	22.6667	0	22.6667	0			22.6667	-0.00183	22.6667	0	22.6667	-0.000498
		22.6833	-0.000183	22.6833	0	22.6833	-0.000233			22.6833	-0.00218	22.6833	-6.3e-05	22.6833	-0.000457
		22.7	0	22.7	0	22.7	-0.000303			22.7	-0.00107	22.7	-0.00103	22.7	0
		22.7167	0	22.7167	0	22.7167	0			22.7167	-0.000788	22.7167	-0.00225	22.7167	0
		22.7333	0	22.7333	0	22.7333	0			22.7333	-0.000646	22.7333	-0.00317	22.7333	-0.000301
		22.75	0	22.75	-0.000467	22.75	0			22.75	-0.00113	22.75	-0.00322	22.75	-0.000474
		22.7667	-0.000291	22.7667	-6.9e-05	22.7667	0			22.7667	-0.00158	22.7667	-0.00197	22.7667	0
		22.7833	-0.000419	22.7833	-6.2e-05	22.7833	-0.00045			22.7833	-0.000827	22.7833	-0.00125	22.7833	0
		22.8	-0.00143	22.8	0	22.8	-9.1e-05			22.8	0	22.8	-0.00158	22.8	0
		22.8167	-0.00214	22.8167	-0.00105	22.8167	0			22.8167	0	22.8167	-0.00188	22.8167	-3.8e-05
		22.8333	-0.0011	22.8333	-0.00119	22.8333	0			22.8333	-0.000298	22.8333	-0.00108	22.8333	0
		22.85	-0.000698	22.85	-0.000655	22.85	0			22.85	-0.002	22.85	0	22.85	0
		22.8667	0	22.8667	-0.00154	22.8667	0			22.8667	-0.00104	22.8667	-0.000721	22.8667	-0.000262
		22.8833	-0.00175	22.8833	-0.000581	22.8833	0			22.8833	-0.000983	22.8833	-0.00134	22.8833	-1.6e-05
		22.9	-0.00187	22.9	-0.00243	22.9	0			22.9	0	22.9	-0.00221	22.9	-0.000399
		22.9167	-0.000118	22.9167	-0.00238	22.9167	-0.00046			22.9167	0	22.9167	-0.00228	22.9167	0
		22.9333	-0.00158	22.9333	0	22.9333	-0.000905			22.9333	0	22.9333	-0.00169	22.9333	0
		22.95	-0.00428	22.95	0	22.95	-0.00173			22.95	-0.00036	22.95	0	22.95	0
		22.9667	-0.00665	22.9667	0	22.9667	-0.000938			22.9667	-0.00134	22.9667	0	22.9667	0
		22.9833	-0.0045	22.9833	0	22.9833	-0.000785			22.9833	-0.00287	22.9833	0	22.9833	-0.00282
		23	0	23	-0.00206	23	0			23	-0.00607	23	0	23	0
		23.0167	0	23.0167	-0.00116	23.0167	0			23.0167	-0.01247	23.0167	-0.000342	23.0167	0
		23.0333	0	23.0333	0	23.0333	0			23.0333	-0.01745	23.0333	0	23.0333	0
		23.05	-0.00324	23.05	-0.03455	23.05	-0.01348			23.05	-0.04206	23.05	-0.02723	23.05	-0.03443
		23.0667	-0.03887	23.0667	-0.07819	23.0667	-0.02904			23.0667	-0.07623	23.0667	-0.09879	23.0667	-0.09005
		23.0833	-0.0769	23.0833	-0.11177	23.0833	-0.03405			23.0833	-0.12095	23.0833	-0.15909	23.0833	-0.11859
		23.1	-0.09509	23.1	-0.1353	23.1	-0.0332			23.1	-0.19108	23.1	-0.22474	23.1	-0.14562
		23.1167	-0.09037	23.1167	-0.12156	23.1167	-0.0329			23.1167	-0.23784	23.1167	-0.26574	23.1167	-0.16343
		23.1333	-0.08528	23.1333	-0.11428	23.1333	-0.03296			23.1333	-0.24207	23.1333	-0.24858	23.1333	-0.15799
		23.15	-0.08307	23.15	-0.10678	23.15	-0.03424			23.15	-0.23776	23.15	-0.23632	23.15	-0.14224
		23.1667	-0.07729	23.1667	-0.1076	23.1667	-0.03446			23.1667	-0.2246	23.1667	-0.22989	23.1667	-0.13031
		23.1833	-0.07247	23.1833	-0.11424	23.1833	-0.03292			23.1833	-0.21211	23.1833	-0.19975	23.1833	-0.11469
		23.2	-0.06698	23.2	-0.13499	23.2	-0.03184			23.2	-0.19913	23.2	-0.15672	23.2	-0.0969
		23.2167	-0.06148	23.2167	-0.15905	23.2167	-0.03314			23.2167	-0.17466	23.2167	-0.1281	23.2167	-0.08174
		23.2333	-0.05608	23.2333	-0.15309	23.2333	-0.03009			23.2333	-0.15235	23.2333	-0.10056	23.2333	-0.06592
		23.25	-0.05486	23.25	-0.14625	23.25	-0.02725			23.25	-0.13653	23.25	-0.07336	23.25	-0.04957
		23.2667	-0.054	23.2667	-0.14138	23.2667	-0.02409			23.2667	-0.12558	23.2667	-0.05135	23.2667	-0.03976
		23.2833	-0.05081	23.2833	-0.13923	23.2833	-0.0203			23.2833	-0.11477	23.2833	-0.04106	23.2833	-0.03201
		23.3	-0.04799	23.3	-0.13486	23.3	-0.01663			23.3	-0.10459	23.3	-0.03081	23.3	-0.02494
		23.3167	-0.04806	23.3167	-0.1294	23.3167	-0.01525			23.3167	-0.09526	23.3167	-0.02487	23.3167	-0.01727
		23.3333	-0.04514	23.3333	-0.1247	23.3333	-0.01258			23.3333	-0.08739	23.3333	-0.02195	23.3333	-0.00996
		23.35	-0.04468	23.35	-0.12167	23.35	-0.01116			23.35	-0.08023	23.35	-0.01945	23.35	-0.00411
		23.3667	-0.04468	23.3667	-0.11902	23.3667	-0.01066			23.3667	-0.07257	23.3667	-0.01619	23.3667	-0.000614
		23.3833	-0.04413	23.3833	-0.11176	23.3833	-0.01073			23.3833	-0.06219	23.3833	-0.0121	23.3833	-0.000141
		23.4	-0.04024	23.4	-0.10844	23.4	-0.00997			23.4	-0.05591	23.4	-0.00833	23.4	-8.5e-05
		23.4167	-0.03434	23.4167	-0.10474	23.4167	-0.00779			23.4167	-0.05137	23.4167	-0.00624	23.4167	-6.2e-05
		23.4333	-0.03275	23.4333	-0.10046	23.4333	-0.00486			23.4333	-0.0458	23.4333	-0.00277	23.4333	0
		23.45	-0.034	23.45	-0.09814	23.45	-0.00284			23.45	-0.04027	23.45	0	23.45	0
		23.4667	-0.03363	23.4667	-0.0944	23.4667	0			23.4667	-0.03608	23.4667	0	23.4667	0
		23.4833	-0.02856	23.4833	-0.0894	23.4833	0			23.4833	-0.03068	23.4833	0	23.4833	0
		23.5	-0.02219	23.5	-0.08717	23.5	0			23.5	-0.02993	23.5	0	23.5	0
		23.5167	-0.01617	23.5167	-0.08385	23.5167	0			23.5167	-0.02813	23.5167	0	23.5167	0
		23.5333	-0.01349	23.5333	-0.08031	23.5333	-0.000104			23.5333	-0.02562	23.5333	0	23.5333	0
		23.55	-0.01039	23.55	-0.07879	23.55	-0.000261			23.55	-0.0234	23.55	0	23.55	-4.2e-05
		23.5667	-0.00815	23.5667	-0.07187	23.5667	-8.4e-05			23.5667	-0.02142	23.5667	0	23.5667	-0.00168
		23.5833	-0.0085	23.5833	-0.06126	23.5833	0			23.5833	-0.01965	23.5833	-6.1e-05	23.5833	-0.000979
		23.6	-0.00835	23.6	-0.0535	23.6	0			23.6	-0.01772	23.6	-0.00279	23.6	0
		23.6167	-0.00594	23.6167	-0.04717	23.6167	0			23.6167	-0.01693	23.6167	-0.0017	23.6167	0
		23.6333	-0.00286	23.6333	-0.04301	23.6333	-0.000208			23.6333	-0.0163	23.6333	-0.000657	23.6333	0
		23.65	0	23.65	-0.03684	23.65	0			23.65	-0.01496	23.65	0	23.65	0
		23.6667	0	23.6667	-0.03234	23.6667	0			23.6667	-0.01174	23.6667	0	23.6667	0
		23.6833	0	23.6833	-0.02961	23.6833	-0.00031			23.6833	-0.00985	23.6833	0	23.6833	0
		23.7	-0.000258	23.7	-0.03047	23.7	0			23.7	-0.00872	23.7	-0.000473	23.7	0
		23.7167	-0.000307	23.7167	-0.04281	23.7167	0			23.7167	-0.00805	23.7167	-0.000196	23.7167	-8.9e-05
		23.7333	0	23.7333	-0.04535	23.7333	0			23.7333	-0.00724	23.7333	-0.000153	23.7333	0
		23.75	-0.000701	23.75	-0.04537	23.75	0			23.75	-0.00673	23.75	0	23.75	0
		23.7667	-0.0025	23.7667	-0.0462	23.7667	-0.000647			23.7667	-0.00691	23.7667	-8.4e-05	23.7667	0
		23.7833	-0.002	23.7833	-0.04631	23.7833	-0.000403			23.7833	-0.00688	23.7833	-0.000459	23.7833	0
		23.8	0	23.8	-0.04458	23.8	0			23.8	-0.00617	23.8	0	23.8	0
		23.8167	-0.00261	23.8167	-0.04105	23.8167	-0.000274			23.8167	-0.00517	23.8167	0	23.8167	0
		23.8333	-0.00446	23.8333	-0.03798	23.8333	-0.00162			23.8333	-0.00604	23.8333	0	23.8333	0
		23.85	-0.00325	23.85	-0.03645	23.85	-0.000541			23.85	-0.00554	23.85	0	23.85	0
		23.8667	-0.00154	23.8667	-0.03476	23.8667	0			23.8667	-0.00478	23.8667	0	23.8667	-0.000323
		23.8833	-0.000207	23.8833	-0.03224	23.8833	-0.000992			23.8833	-0.00394	23.8833	0	23.8833	0
		23.9	0	23.9	-0.03005	23.9	-0.000307			23.9	-0.0033	23.9	0	23.9	0
		23.9167	-0.000242	23.9167	-0.02697	23.9167	0			23.9167	-0.00263	23.9167	0	23.9167	-0.000703
		23.9333	0	23.9333	-0.02407	23.9333	-0.000703			23.9333	-0.00171	23.9333	0	23.9333	-0.000448
		23.95	0	23.95	-0.02104	23.95	-0.0015			23.95	-0.00117	23.95	0	23.95	-0.000737
		23.9667	-0.000544	23.9667	-0.01939	23.9667	-0.000407			23.9667	-0.000296	23.9667	0	23.9667	-0.00133
		23.9833	-0.000753	23.9833	-0.01997	23.9833	0			23.9833	-0.000398	23.9833	0	23.9833	-0.00128
		24	0	24	-0.01811	24	-7e-05			24	0	24	0	24	0
		24.0167	-0.00067	24.0167	-0.01596	24.0167	0			24.0167	0	24.0167	0	24.0167	0
		24.0333	-0.000922	24.0333	-0.01477	24.0333	0			24.0333	0	24.0333	0	24.0333	-0.000255
		24.05	0	24.05	-0.01262	24.05	-3e-05			24.05	0	24.05	0	24.05	-0.000954
		24.0667	0	24.0667	-0.01219	24.0667	-0.000673			24.0667	0	24.0667	0	24.0667	-0.00118
		24.0833	0	24.0833	-0.01221	24.0833	-0.00126			24.0833	0	24.0833	0	24.0833	-0.000942
		24.1	0	24.1	-0.01274	24.1	-0.000468			24.1	-9.3e-05	24.1	0	24.1	-0.000875
		24.1167	0	24.1167	-0.01126	24.1167	0			24.1167	-0.00028	24.1167	0	24.1167	-0.000479
		24.1333	0	24.1333	-0.01045	24.1333	0			24.1333	0	24.1333	0	24.1333	-0.000408
		24.15	0	24.15	-0.01019	24.15	0			24.15	0	24.15	0	24.15	0
		24.1667	0	24.1667	-0.01176	24.1667	0			24.1667	0	24.1667	0	24.1667	-0.000407
		24.1833	0	24.1833	-0.01317	24.1833	-0.000293			24.1833	0	24.1833	0	24.1833	-0.00466
		24.2	-0.000514	24.2	-0.01341	24.2	-0.000219			24.2	-0.000109	24.2	0	24.2	-0.00728
		24.2167	-0.00127	24.2167	-0.01318	24.2167	-9.9e-05			24.2167	0	24.2167	0	24.2167	-0.00522
		24.2333	-0.00142	24.2333	-0.01145	24.2333	-0.00171			24.2333	0	24.2333	0	24.2333	-0.0031
		24.25	-0.00157	24.25	-0.00951	24.25	-0.00089			24.25	0	24.25	0	24.25	-0.000219
		24.2667	-0.00101	24.2667	-0.00799	24.2667	-0.000115			24.2667	0	24.2667	0	24.2667	-0.0001
		24.2833	0	24.2833	-0.00592	24.2833	-0.00108			24.2833	0	24.2833	0	24.2833	-0.000632
		24.3	0	24.3	-0.00352	24.3	-0.00129			24.3	0	24.3	0	24.3	-0.00133
		24.3167	-0.000102	24.3167	-0.0025	24.3167	-0.000106			24.3167	0	24.3167	0	24.3167	-3.5e-05
		24.3333	-0.000152	24.3333	-0.00202	24.3333	0			24.3333	0	24.3333	0	24.3333	-0.000629
		24.35	-0.000452	24.35	-0.00113	24.35	0			24.35	0	24.35	0	24.35	-0.000512
		24.3667	-0.000571	24.3667	-0.00145	24.3667	-0.000443			24.3667	0	24.3667	0	24.3667	0
		24.3833	-0.000461	24.3833	-0.000595	24.3833	-0.000507			24.3833	0	24.3833	-7.4e-05	24.3833	0
		24.4	-0.000182	24.4	0	24.4	-0.00032			24.4	0	24.4	-0.000815	24.4	0
		24.4167	-0.000449	24.4167	0	24.4167	-0.000246			24.4167	-0.000596	24.4167	0	24.4167	0
		24.4333	-0.000589	24.4333	-0.000664	24.4333	-0.0014			24.4333	-0.000358	24.4333	0	24.4333	0
		24.45	-0.000786	24.45	0	24.45	-0.000708			24.45	-0.00037	24.45	-0.00174	24.45	0
		24.4667	-0.00126	24.4667	-0.00233	24.4667	0			24.4667	-0.00109	24.4667	-0.00164	24.4667	0
		24.4833	-0.00168	24.4833	-0.01183	24.4833	0			24.4833	-0.00173	24.4833	-0.00069	24.4833	0
		24.5	-0.00148	24.5	-0.00354	24.5	-0.000172			24.5	-0.00149	24.5	0	24.5	0
		24.5167	-2.2e-05	24.5167	0	24.5167	0			24.5167	-0.000282	24.5167	0	24.5167	0
		24.5333	0	24.5333	0	24.5333	0			24.5333	0	24.5333	-0.00104	24.5333	0
		24.55	0	24.55	0	24.55	-3.5e-05			24.55	-0.000255	24.55	-0.000582	24.55	0
		24.5667	0	24.5667	0	24.5667	-0.000498			24.5667	-0.000178	24.5667	-0.000248	24.5667	0
		24.5833	-0.000209	24.5833	0	24.5833	-0.00212			24.5833	-0.000603	24.5833	-0.000374	24.5833	0
		24.6	0	24.6	0	24.6	-0.000226			24.6	-0.00061	24.6	0	24.6	-0.00047
		24.6167	0	24.6167	-0.000634	24.6167	-4.4e-05			24.6167	-0.000208	24.6167	0	24.6167	-0.00016
		24.6333	0	24.6333	-0.000224	24.6333	-0.000869			24.6333	-6.2e-05	24.6333	0	24.6333	-0.000231
		24.65	0	24.65	-0.000443	24.65	-0.000773			24.65	-0.000335	24.65	-0.000832	24.65	0
		24.6667	0	24.6667	-0.000787	24.6667	0			24.6667	-0.00112	24.6667	-0.000223	24.6667	0
		24.6833	0	24.6833	0	24.6833	0			24.6833	-0.000824	24.6833	-0.000266	24.6833	0
		24.7	0	24.7	0	24.7	0			24.7	-0.000992	24.7	-0.000225	24.7	0
		24.7167	-0.000151	24.7167	0	24.7167	0			24.7167	-0.000741	24.7167	-0.000443	24.7167	0
		24.7333	-0.000394	24.7333	-0.000903	24.7333	-0.00126			24.7333	-0.000489	24.7333	-0.000989	24.7333	0
		24.75	0	24.75	-0.00272	24.75	0			24.75	-0.000489	24.75	-0.00145	24.75	0
		24.7667	-3.4e-05	24.7667	0	24.7667	0			24.7667	-0.000838	24.7667	-0.00184	24.7667	0
		24.7833	-0.00187	24.7833	0	24.7833	0			24.7833	-0.00166	24.7833	-0.00224	24.7833	0
		24.8	-0.00224	24.8	0	24.8	-0.000576			24.8	-0.00122	24.8	-0.00192	24.8	-6.8e-05
		24.8167	-0.000892	24.8167	0	24.8167	-0.000167			24.8167	-0.000257	24.8167	-0.00178	24.8167	0
		24.8333	-6e-06	24.8333	0	24.8333	0			24.8333	-0.00064	24.8333	-0.00248	24.8333	-8.2e-05
		24.85	0	24.85	0	24.85	0			24.85	-0.000102	24.85	-0.00204	24.85	0
		24.8667	0	24.8667	-0.000172	24.8667	-0.000484			24.8667	-0.0015	24.8667	-0.000681	24.8667	-0.000783
		24.8833	-0.000387	24.8833	-0.000794	24.8833	-0.00165			24.8833	-0.00179	24.8833	-0.000343	24.8833	-0.00105
		24.9	-0.0012	24.9	-3.3e-05	24.9	0			24.9	-0.00136	24.9	-0.000885	24.9	0
		24.9167	-0.00118	24.9167	0	24.9167	0			24.9167	-7.3e-05	24.9167	-0.0011	24.9167	-0.000323
		24.9333	-0.000306	24.9333	0	24.9333	0			24.9333	0	24.9333	-0.00131	24.9333	-0.000579
		24.95	0	24.95	0	24.95	-0.00138			24.95	-0.00038	24.95	-0.00102	24.95	-0.000206
		24.9667	0	24.9667	0	24.9667	-0.000547			24.9667	0	24.9667	-0.0011	24.9667	-0.00299
		24.9833	0	24.9833	0	24.9833	-0.0044			24.9833	0	24.9833	0	24.9833	-0.00542
		25	0	25	0	25	-0.00235			25	0	25	0	25	-0.000112
		25.0167	0	25.0167	-0.000534	25.0167	0			25.0167	0	25.0167	0	25.0167	0
		25.0333	-0.00469	25.0333	0	25.0333	0			25.0333	0	25.0333	0	25.0333	0
		25.05	-0.01961	25.05	-0.02192	25.05	0			25.05	-0.01099	25.05	-0.02508	25.05	-0.03173
		25.0667	-0.05822	25.0667	-0.08226	25.0667	-0.01461			25.0667	-0.0502	25.0667	-0.07834	25.0667	-0.06987
		25.0833	-0.08553	25.0833	-0.10735	25.0833	-0.05639			25.0833	-0.1127	25.0833	-0.14627	25.0833	-0.10987
		25.1	-0.09721	25.1	-0.14243	25.1	-0.06413			25.1	-0.17775	25.1	-0.2083	25.1	-0.14249
		25.1167	-0.09529	25.1167	-0.13849	25.1167	-0.05751			25.1167	-0.24274	25.1167	-0.24102	25.1167	-0.14794
		25.1333	-0.06746	25.1333	-0.11928	25.1333	-0.05076			25.1333	-0.25777	25.1333	-0.24582	25.1333	-0.13652
		25.15	-0.04444	25.15	-0.10872	25.15	-0.04845			25.15	-0.23144	25.15	-0.23337	25.15	-0.12363
		25.1667	-0.04466	25.1667	-0.10632	25.1667	-0.04752			25.1667	-0.2045	25.1667	-0.19702	25.1667	-0.11364
		25.1833	-0.04459	25.1833	-0.11711	25.1833	-0.0451			25.1833	-0.1784	25.1833	-0.15485	25.1833	-0.10274
		25.2	-0.04322	25.2	-0.13538	25.2	-0.04348			25.2	-0.1525	25.2	-0.1257	25.2	-0.09229
		25.2167	-0.04281	25.2167	-0.1437	25.2167	-0.04139			25.2167	-0.12565	25.2167	-0.10476	25.2167	-0.08219
		25.2333	-0.04437	25.2333	-0.15532	25.2333	-0.03788			25.2333	-0.1071	25.2333	-0.09542	25.2333	-0.07414
		25.25	-0.04584	25.25	-0.1514	25.25	-0.03429			25.25	-0.09337	25.25	-0.08558	25.25	-0.06513
		25.2667	-0.0476	25.2667	-0.14753	25.2667	-0.03091			25.2667	-0.08348	25.2667	-0.07662	25.2667	-0.05592
		25.2833	-0.0473	25.2833	-0.14329	25.2833	-0.02712			25.2833	-0.07419	25.2833	-0.06824	25.2833	-0.04653
		25.3	-0.04693	25.3	-0.1356	25.3	-0.02337			25.3	-0.06318	25.3	-0.05693	25.3	-0.03906
		25.3167	-0.04655	25.3167	-0.13031	25.3167	-0.02048			25.3167	-0.05295	25.3167	-0.04696	25.3167	-0.03003
		25.3333	-0.04534	25.3333	-0.11656	25.3333	-0.01908			25.3333	-0.04605	25.3333	-0.03779	25.3333	-0.02241
		25.35	-0.04412	25.35	-0.09795	25.35	-0.01768			25.35	-0.03454	25.35	-0.02762	25.35	-0.01425
		25.3667	-0.04282	25.3667	-0.09441	25.3667	-0.01616			25.3667	-0.02485	25.3667	-0.01936	25.3667	-0.00764
		25.3833	-0.04148	25.3833	-0.09259	25.3833	-0.01362			25.3833	-0.01769	25.3833	-0.01396	25.3833	-0.00353
		25.4	-0.04111	25.4	-0.09353	25.4	-0.01124			25.4	-0.0151	25.4	-0.00897	25.4	-0.000298
		25.4167	-0.04	25.4167	-0.09221	25.4167	-0.00832			25.4167	-0.01272	25.4167	-0.00554	25.4167	0
		25.4333	-0.03721	25.4333	-0.09156	25.4333	-0.00625			25.4333	-0.01091	25.4333	-0.0049	25.4333	0
		25.45	-0.0348	25.45	-0.08798	25.45	-0.00367			25.45	-0.0104	25.45	-0.00536	25.45	0
		25.4667	-0.03209	25.4667	-0.08524	25.4667	-0.0011			25.4667	-0.00771	25.4667	-0.00656	25.4667	0
		25.4833	-0.02763	25.4833	-0.08408	25.4833	-0.00124			25.4833	-0.00364	25.4833	-0.005	25.4833	0
		25.5	-0.02239	25.5	-0.08302	25.5	-0.000968			25.5	-0.000535	25.5	-0.00311	25.5	0
		25.5167	-0.01833	25.5167	-0.07977	25.5167	-0.000877			25.5167	0	25.5167	-0.000512	25.5167	0
		25.5333	-0.01686	25.5333	-0.07543	25.5333	-0.00104			25.5333	0	25.5333	0	25.5333	0
		25.55	-0.01514	25.55	-0.06842	25.55	-0.000492			25.55	0	25.55	0	25.55	0
		25.5667	-0.01284	25.5667	-0.06111	25.5667	0			25.5667	0	25.5667	0	25.5667	0
		25.5833	-0.00975	25.5833	-0.0569	25.5833	-0.000558			25.5833	-0.000744	25.5833	0	25.5833	0
		25.6	-0.00787	25.6	-0.05085	25.6	-0.000545			25.6	-0.00186	25.6	-0.000398	25.6	0
		25.6167	-0.00502	25.6167	-0.0489	25.6167	-0.00014			25.6167	-0.0011	25.6167	-0.00022	25.6167	0
		25.6333	-0.00163	25.6333	-0.0472	25.6333	0			25.6333	-0.000945	25.6333	0	25.6333	-0.000648
		25.65	-0.000674	25.65	-0.04826	25.65	0			25.65	-0.00155	25.65	0	25.65	0
		25.6667	-0.00223	25.6667	-0.04832	25.6667	0			25.6667	-0.000563	25.6667	0	25.6667	0
		25.6833	-0.00256	25.6833	-0.04582	25.6833	0			25.6833	-0.000361	25.6833	0	25.6833	0
		25.7	-0.00181	25.7	-0.04383	25.7	0			25.7	-0.000829	25.7	0	25.7	0
		25.7167	-0.000681	25.7167	-0.04314	25.7167	-0.000885			25.7167	-0.00131	25.7167	0	25.7167	0
		25.7333	0	25.7333	-0.04525	25.7333	-0.000543			25.7333	-0.000902	25.7333	0	25.7333	-0.00023
		25.75	0	25.75	-0.04589	25.75	-0.000409			25.75	-0.000115	25.75	0	25.75	-0.000523
		25.7667	0	25.7667	-0.04452	25.7667	0			25.7667	0	25.7667	0	25.7667	0
		25.7833	-0.00159	25.7833	-0.0424	25.7833	0			25.7833	0	25.7833	0	25.7833	0
		25.8	-0.000598	25.8	-0.04166	25.8	0			25.8	-0.000192	25.8	0	25.8	0
		25.8167	0	25.8167	-0.04151	25.8167	-0.000677			25.8167	-0.0001	25.8167	0	25.8167	0
		25.8333	0	25.8333	-0.04228	25.8333	-0.00109			25.8333	-0.000318	25.8333	-0.000142	25.8333	0
		25.85	0	25.85	-0.04087	25.85	-0.000792			25.85	-0.00016	25.85	-0.00119	25.85	-0.000502
		25.8667	0	25.8667	-0.03757	25.8667	-0.000494			25.8667	-0.000333	25.8667	-0.000552	25.8667	-0.000134
		25.8833	-0.000421	25.8833	-0.03651	25.8833	0			25.8833	-0.000407	25.8833	0	25.8833	-0.000781
		25.9	-1.8e-05	25.9	-0.03795	25.9	0			25.9	-0.000607	25.9	0	25.9	-0.000801
		25.9167	0	25.9167	-0.04413	25.9167	0			25.9167	-0.000705	25.9167	0	25.9167	0
		25.9333	-8e-06	25.9333	-0.0318	25.9333	-0.00045			25.9333	-0.00093	25.9333	0	25.9333	0
		25.95	0	25.95	-0.01152	25.95	-0.000587			25.95	-0.00103	25.95	0	25.95	-0.000268
		25.9667	0	25.9667	0	25.9667	-0.00113			25.9667	-0.00077	25.9667	-0.000572	25.9667	0
		25.9833	0	25.9833	0	25.9833	-0.00144			25.9833	-0.00104	25.9833	0	25.9833	0
		26	0	26	-0.00121	26	0			26	-0.00169	26	0	26	0
		26.0167	0	26.0167	-0.00185	26.0167	0			26.0167	-0.00173	26.0167	0	26.0167	0
		26.0333	0	26.0333	-0.000554	26.0333	0			26.0333	-0.00109	26.0333	0	26.0333	-0.000998
		26.05	0	26.05	0	26.05	0			26.05	-0.000706	26.05	0	26.05	-7.2e-05
		26.0667	0	26.0667	0	26.0667	-3.3e-05			26.0667	0	26.0667	0	26.0667	-0.000914
		26.0833	0	26.0833	-0.000673	26.0833	0			26.0833	0	26.0833	0	26.0833	-0.00198
		26.1	0	26.1	-0.000824	26.1	-0.0001			26.1	0	26.1	0	26.1	-0.000572
		26.1167	-0.000645	26.1167	0	26.1167	0			26.1167	0	26.1167	0	26.1167	0
		26.1333	-0.000937	26.1333	-7.8e-05	26.1333	0			26.1333	0	26.1333	-9.7e-05	26.1333	0
		26.15	-0.00126	26.15	-0.00123	26.15	0			26.15	0	26.15	0	26.15	0
		26.1667	-0.00125	26.1667	-0.000379	26.1667	-0.000374			26.1667	-0.00049	26.1667	0	26.1667	-0.00137
		26.1833	-0.00123	26.1833	-0.000949	26.1833	-0.000763			26.1833	-0.000598	26.1833	0	26.1833	-0.00144
		26.2	-0.000674	26.2	-0.000703	26.2	-0.000944			26.2	-0.000665	26.2	0	26.2	-9.3e-05
		26.2167	-0.000885	26.2167	-0.000565	26.2167	0			26.2167	-0.00151	26.2167	0	26.2167	0
		26.2333	-0.000506	26.2333	-0.00152	26.2333	0			26.2333	-0.00154	26.2333	0	26.2333	0
		26.25	-0.000378	26.25	0	26.25	0			26.25	-0.00124	26.25	0	26.25	-0.000263
		26.2667	-0.001	26.2667	0	26.2667	-0.000524			26.2667	-0.000468	26.2667	-0.000283	26.2667	-0.00114
		26.2833	-0.000834	26.2833	0	26.2833	0			26.2833	0	26.2833	0	26.2833	-0.000974
		26.3	-0.000487	26.3	0	26.3	-0.000342			26.3	0	26.3	0	26.3	-0.000311
		26.3167	0	26.3167	-5.4e-05	26.3167	-0.000287			26.3167	0	26.3167	0	26.3167	-0.000504
		26.3333	0	26.3333	-0.00054	26.3333	0			26.3333	0	26.3333	-0.000497	26.3333	-0.000922
		26.35	0	26.35	-0.00044	26.35	-0.00022			26.35	0	26.35	-0.000363	26.35	-0.00088
		26.3667	-0.00112	26.3667	0	26.3667	-0.00015			26.3667	0	26.3667	0	26.3667	-0.000389
		26.3833	-0.00162	26.3833	0	26.3833	0			26.3833	0	26.3833	-0.00138	26.3833	-0.000194
		26.4	-0.000573	26.4	0	26.4	0			26.4	0	26.4	-0.00149	26.4	-0.000249
		26.4167	-0.000155	26.4167	0	26.4167	0			26.4167	0	26.4167	-0.00187	26.4167	-0.000259
		26.4333	-0.000364	26.4333	0	26.4333	0			26.4333	0	26.4333	-0.00103	26.4333	-0.0013
		26.45	0	26.45	-0.000175	26.45	-0.00017			26.45	0	26.45	-2.1e-05	26.45	-0.00104
		26.4667	0	26.4667	-0.000313	26.4667	-0.000702			26.4667	-7.7e-05	26.4667	-0.000551	26.4667	0
		26.4833	0	26.4833	0	26.4833	-0.000754			26.4833	-0.000235	26.4833	-0.000551	26.4833	-5.3e-05
		26.5	0	26.5	-4.5e-05	26.5	-0.00047			26.5	-0.000351	26.5	-0.00147	26.5	-0.000538
		26.5167	0	26.5167	0	26.5167	0			26.5167	-0.000218	26.5167	-0.00146	26.5167	-0.00102
		26.5333	-0.000245	26.5333	0	26.5333	0			26.5333	-0.000102	26.5333	-0.000758	26.5333	-0.0014
		26.55	0	26.55	0	26.55	0			26.55	0	26.55	-0.000974	26.55	-0.000485
		26.5667	0	26.5667	0	26.5667	-6e-06			26.5667	0	26.5667	-0.00201	26.5667	0
		26.5833	0	26.5833	-0.00125	26.5833	0			26.5833	0	26.5833	-0.00174	26.5833	0
		26.6	0	26.6	-0.000642	26.6	0			26.6	0	26.6	-0.00202	26.6	0
		26.6167	0	26.6167	0	26.6167	0			26.6167	0	26.6167	-0.00101	26.6167	0
		26.6333	0	26.6333	0	26.6333	0			26.6333	-6.1e-05	26.6333	-0.000344	26.6333	0
		26.65	0	26.65	-0.000776	26.65	0			26.65	-0.000988	26.65	0	26.65	0
		26.6667	0	26.6667	-0.001	26.6667	0			26.6667	-0.000383	26.6667	0	26.6667	-0.000781
		26.6833	0	26.6833	-0.00165	26.6833	-0.000467			26.6833	0	26.6833	-0.000189	26.6833	-0.00045
		26.7	-7e-05	26.7	-0.00448	26.7	-6.2e-05			26.7	0	26.7	-0.00116	26.7	0
		26.7167	-0.000698	26.7167	-0.00517	26.7167	0			26.7167	0	26.7167	-0.00105	26.7167	-0.000328
		26.7333	-0.000991	26.7333	-0.00322	26.7333	0			26.7333	0	26.7333	-0.00159	26.7333	-0.000304
		26.75	-0.000321	26.75	0	26.75	0			26.75	0	26.75	-8.3e-05	26.75	0
		26.7667	0	26.7667	-0.00108	26.7667	0			26.7667	0	26.7667	0	26.7667	-0.000788
		26.7833	-0.000277	26.7833	-0.00281	26.7833	0			26.7833	0	26.7833	0	26.7833	-0.00132
		26.8	-0.00059	26.8	0	26.8	0			26.8	0	26.8	0	26.8	-0.000896
		26.8167	-0.000401	26.8167	0	26.8167	-0.00012			26.8167	0	26.8167	0	26.8167	0
		26.8333	-2e-06	26.8333	-3.8e-05	26.8333	-0.000492			26.8333	0	26.8333	-3.1e-05	26.8333	0
		26.85	-0.000651	26.85	0	26.85	0			26.85	0	26.85	-0.000481	26.85	-0.000561
		26.8667	-0.000587	26.8667	0	26.8667	0			26.8667	-0.00023	26.8667	-0.0005	26.8667	-0.000976
		26.8833	-0.00153	26.8833	0	26.8833	0			26.8833	-0.00107	26.8833	0	26.8833	-0.0013
		26.9	-0.000669	26.9	0	26.9	-4.2e-05			26.9	-0.00144	26.9	-0.00107	26.9	-0.000873
		26.9167	-0.000145	26.9167	0	26.9167	0			26.9167	-0.000926	26.9167	-0.00205	26.9167	0
		26.9333	0	26.9333	-0.000744	26.9333	0			26.9333	-2.3e-05	26.9333	-0.00213	26.9333	0
		26.95	0	26.95	-0.00104	26.95	0			26.95	0	26.95	-0.00287	26.95	0
		26.9667	-0.000647	26.9667	0	26.9667	-0.00117			26.9667	0	26.9667	-0.00197	26.9667	0
		26.9833	0	26.9833	0	26.9833	-0.00281			26.9833	0	26.9833	-0.00275	26.9833	0
		27	0	27	-0.000458	27	-0.00189			27	-0.000228	27	-0.000722	27	-0.000852
		27.0167	0	27.0167	-0.00153	27.0167	0			27.0167	-0.00867	27.0167	-0.00483	27.0167	-0.000676
		27.0333	-0.00997	27.0333	-0.000207	27.0333	-0.00319			27.0333	-0.00545	27.0333	-0.00712	27.0333	0
		27.05	-0.01865	27.05	-0.01396	27.05	-0.02408			27.05	-0.01174	27.05	-0.01779	27.05	-0.01246
		27.0667	-0.04969	27.0667	-0.03948	27.0667	-0.03714			27.0667	-0.0591	27.0667	-0.05425	27.0667	-0.06489
		27.0833	-0.07846	27.0833	-0.08534	27.0833	-0.04006			27.0833	-0.13025	27.0833	-0.12006	27.0833	-0.11502
		27.1	-0.09778	27.1	-0.10458	27.1	-0.03892			27.1	-0.17901	27.1	-0.19001	27.1	-0.16302
		27.1167	-0.08953	27.1167	-0.10623	27.1167	-0.0385			27.1167	-0.22215	27.1167	-0.24218	27.1167	-0.1806
		27.1333	-0.07612	27.1333	-0.09829	27.1333	-0.03857			27.1333	-0.23679	27.1333	-0.24464	27.1333	-0.17863
		27.15	-0.0623	27.15	-0.09768	27.15	-0.03819			27.15	-0.22363	27.15	-0.24282	27.15	-0.16376
		27.1667	-0.05065	27.1667	-0.09946	27.1667	-0.03735			27.1667	-0.20809	27.1667	-0.23122	27.1667	-0.15295
		27.1833	-0.04287	27.1833	-0.09977	27.1833	-0.03755			27.1833	-0.19197	27.1833	-0.19722	27.1833	-0.13257
		27.2	-0.03877	27.2	-0.10945	27.2	-0.03997			27.2	-0.17413	27.2	-0.17988	27.2	-0.11516
		27.2167	-0.03767	27.2167	-0.12018	27.2167	-0.04201			27.2167	-0.15822	27.2167	-0.15208	27.2167	-0.07772
		27.2333	-0.03851	27.2333	-0.12283	27.2333	-0.04183			27.2333	-0.14093	27.2333	-0.10656	27.2333	-0.04747
		27.25	-0.03859	27.25	-0.12426	27.25	-0.03981			27.25	-0.12403	27.25	-0.0788	27.25	-0.03184
		27.2667	-0.03781	27.2667	-0.12221	27.2667	-0.03683			27.2667	-0.10859	27.2667	-0.06559	27.2667	-0.02128
		27.2833	-0.03599	27.2833	-0.11921	27.2833	-0.03435			27.2833	-0.09508	27.2833	-0.05019	27.2833	-0.00991
		27.3	-0.03274	27.3	-0.11917	27.3	-0.03249			27.3	-0.08479	27.3	-0.04031	27.3	-0.00411
		27.3167	-0.03025	27.3167	-0.11755	27.3167	-0.03223			27.3167	-0.0769	27.3167	-0.03346	27.3167	-0.00079
		27.3333	-0.02795	27.3333	-0.1163	27.3333	-0.03167			27.3333	-0.06599	27.3333	-0.0286	27.3333	0
		27.35	-0.0256	27.35	-0.11245	27.35	-0.03019			27.35	-0.05806	27.35	-0.02595	27.35	0
		27.3667	-0.02283	27.3667	-0.10957	27.3667	-0.0298			27.3667	-0.05277	27.3667	-0.02334	27.3667	-0.000285
		27.3833	-0.02181	27.3833	-0.10672	27.3833	-0.02899			27.3833	-0.04526	27.3833	-0.02178	27.3833	-0.0022
		27.4	-0.02042	27.4	-0.10426	27.4	-0.02714			27.4	-0.03654	27.4	-0.01687	27.4	-0.000757
		27.4167	-0.02066	27.4167	-0.10062	27.4167	-0.02612			27.4167	-0.02933	27.4167	-0.01165	27.4167	0
		27.4333	-0.01986	27.4333	-0.09643	27.4333	-0.02573			27.4333	-0.02175	27.4333	-0.00654	27.4333	0
		27.45	-0.01731	27.45	-0.09141	27.45	-0.02274			27.45	-0.01592	27.45	-0.00286	27.45	0
		27.4667	-0.01312	27.4667	-0.08672	27.4667	-0.01992			27.4667	-0.01236	27.4667	-0.00102	27.4667	0
		27.4833	-0.00919	27.4833	-0.08379	27.4833	-0.01785			27.4833	-0.01127	27.4833	-0.000704	27.4833	0
		27.5	-0.00808	27.5	-0.08024	27.5	-0.01562			27.5	-0.00889	27.5	0	27.5	0
		27.5167	-0.00867	27.5167	-0.07597	27.5167	-0.01095			27.5167	-0.00663	27.5167	0	27.5167	0
		27.5333	-0.00767	27.5333	-0.07245	27.5333	-0.00855			27.5333	-0.00726	27.5333	0	27.5333	0
		27.55	-0.0055	27.55	-0.06654	27.55	-0.00803			27.55	-0.00677	27.55	0	27.55	0
		27.5667	-0.00324	27.5667	-0.0603	27.5667	-0.0083			27.5667	-0.00615	27.5667	-0.000607	27.5667	-0.000182
		27.5833	-0.00185	27.5833	-0.05674	27.5833	-0.00774			27.5833	-0.00498	27.5833	0	27.5833	-0.000534
		27.6	-0.00172	27.6	-0.05599	27.6	-0.00676			27.6	-0.00357	27.6	0	27.6	0
		27.6167	-0.000381	27.6167	-0.05581	27.6167	-0.00607			27.6167	-0.00289	27.6167	0	27.6167	0
		27.6333	0	27.6333	-0.05414	27.6333	-0.00509			27.6333	-0.00234	27.6333	0	27.6333	0
		27.65	-0.000753	27.65	-0.04949	27.65	-0.0028			27.65	-0.00158	27.65	-0.00106	27.65	-6.2e-05
		27.6667	-0.000373	27.6667	-0.04688	27.6667	-0.00178			27.6667	-0.000609	27.6667	0	27.6667	0
		27.6833	0	27.6833	-0.04659	27.6833	-0.00117			27.6833	0	27.6833	0	27.6833	0
		27.7	0	27.7	-0.04633	27.7	-3.8e-05			27.7	0	27.7	0	27.7	0
		27.7167	0	27.7167	-0.04352	27.7167	-0.000203			27.7167	-0.000252	27.7167	0	27.7167	-0.000196
		27.7333	0	27.7333	-0.04192	27.7333	0			27.7333	-0.00134	27.7333	0	27.7333	0
		27.75	-0.00231	27.75	-0.04174	27.75	0			27.75	-0.00196	27.75	0	27.75	-0.000119
		27.7667	-0.00194	27.7667	-0.04262	27.7667	0			27.7667	-0.000754	27.7667	0	27.7667	-0.000186
		27.7833	-0.000819	27.7833	-0.04344	27.7833	-0.0004			27.7833	0	27.7833	0	27.7833	-0.000462
		27.8	-0.000282	27.8	-0.04197	27.8	-0.0002			27.8	0	27.8	0	27.8	-0.000654
		27.8167	0	27.8167	-0.03895	27.8167	0			27.8167	0	27.8167	0	27.8167	-0.000846
		27.8333	0	27.8333	-0.03358	27.8333	-0.000319			27.8333	0	27.8333	0	27.8333	-0.000704
		27.85	0	27.85	-0.02813	27.85	-0.000296			27.85	0	27.85	0	27.85	-0.00106
		27.8667	-0.00052	27.8667	-0.02158	27.8667	0			27.8667	-0.00106	27.8667	0	27.8667	-0.0005
		27.8833	-0.00079	27.8833	-0.01929	27.8833	0			27.8833	-0.00131	27.8833	0	27.8833	0
		27.9	-0.000915	27.9	-0.015	27.9	0			27.9	-0.000765	27.9	0	27.9	0
		27.9167	-0.00117	27.9167	-0.00995	27.9167	-1.6e-05			27.9167	-0.000715	27.9167	-0.000469	27.9167	-0.000658
		27.9333	-0.000806	27.9333	-0.00545	27.9333	-0.00209			27.9333	-0.000692	27.9333	-0.000636	27.9333	0
		27.95	0	27.95	-0.00275	27.95	-0.000989			27.95	0	27.95	-0.000469	27.95	0
		27.9667	0	27.9667	0	27.9667	-0.00122			27.9667	0	27.9667	-0.000596	27.9667	0
		27.9833	0	27.9833	0	27.9833	0			27.9833	0	27.9833	-4.6e-05	27.9833	0
		28	0	28	0	28	0			28	0	28	0	28	0
		28.0167	0	28.0167	0	28.0167	-0.000582			28.0167	0	28.0167	0	28.0167	0
		28.0333	0	28.0333	-0.00206	28.0333	-0.00121			28.0333	0	28.0333	0	28.0333	0
		28.05	0	28.05	0	28.05	0			28.05	0	28.05	0	28.05	0
		28.0667	0	28.0667	0	28.0667	0			28.0667	-2e-05	28.0667	-0.000188	28.0667	0
		28.0833	0	28.0833	0	28.0833	0			28.0833	-0.000325	28.0833	0	28.0833	-0.000688
		28.1	0	28.1	0	28.1	-0.00155			28.1	-4.4e-05	28.1	-0.000324	28.1	-0.00148
		28.1167	0	28.1167	-0.00295	28.1167	-0.000845			28.1167	-0.000852	28.1167	-0.000828	28.1167	-0.000817
		28.1333	0	28.1333	-0.00238	28.1333	0			28.1333	-0.0012	28.1333	-0.00065	28.1333	-0.000278
		28.15	-0.000519	28.15	0	28.15	0			28.15	-0.00134	28.15	0	28.15	0
		28.1667	-6e-05	28.1667	0	28.1667	0			28.1667	-0.000814	28.1667	0	28.1667	0
		28.1833	-0.000942	28.1833	0	28.1833	-0.0025			28.1833	0	28.1833	0	28.1833	0
		28.2	-0.000986	28.2	-0.000567	28.2	-0.00223			28.2	0	28.2	0	28.2	-0.000244
		28.2167	-0.000923	28.2167	-0.00298	28.2167	-0.00011			28.2167	0	28.2167	0	28.2167	-0.00147
		28.2333	-0.000589	28.2333	-0.00238	28.2333	-1.9e-05			28.2333	0	28.2333	0	28.2333	-0.00111
		28.25	-0.000758	28.25	-0.00559	28.25	0			28.25	0	28.25	0	28.25	-0.00125
		28.2667	-0.00109	28.2667	-0.00453	28.2667	-0.000242			28.2667	0	28.2667	0	28.2667	0
		28.2833	-0.000969	28.2833	0	28.2833	-4.3e-05			28.2833	0	28.2833	0	28.2833	0
		28.3	0	28.3	0	28.3	0			28.3	0	28.3	0	28.3	0
		28.3167	0	28.3167	0	28.3167	-0.000416			28.3167	0	28.3167	-0.000767	28.3167	0
		28.3333	0	28.3333	0	28.3333	-3.5e-05			28.3333	0	28.3333	-0.00177	28.3333	-0.000405
		28.35	0	28.35	-0.02221	28.35	-0.000231			28.35	0	28.35	-0.00189	28.35	-0.000102
		28.3667	-0.00119	28.3667	0	28.3667	-0.000177			28.3667	0	28.3667	-0.000506	28.3667	0
		28.3833	-0.00221	28.3833	0	28.3833	-0.00011			28.3833	-0.000171	28.3833	-0.000714	28.3833	-0.000142
		28.4	-0.0027	28.4	0	28.4	-0.000607			28.4	-0.000595	28.4	0	28.4	-0.0004
		28.4167	-0.00193	28.4167	0	28.4167	0			28.4167	-0.000698	28.4167	0	28.4167	-0.00102
		28.4333	-0.00204	28.4333	0	28.4333	0			28.4333	0	28.4333	0	28.4333	-0.000803
		28.45	-5.3e-05	28.45	-0.00347	28.45	0			28.45	0	28.45	0	28.45	-0.000501
		28.4667	0	28.4667	-0.00609	28.4667	-9e-06			28.4667	0	28.4667	0	28.4667	0
		28.4833	-0.000952	28.4833	-0.00686	28.4833	-6.2e-05			28.4833	0	28.4833	0	28.4833	-0.000101
		28.5	-0.00449	28.5	-0.00458	28.5	0			28.5	-1.5e-05	28.5	-0.000114	28.5	-0.000914
		28.5167	-0.00498	28.5167	-0.00096	28.5167	0			28.5167	0	28.5167	-0.000519	28.5167	-0.000113
		28.5333	0	28.5333	0	28.5333	-0.0005			28.5333	0	28.5333	-0.000702	28.5333	0
		28.55	0	28.55	0	28.55	-0.00108			28.55	0	28.55	0	28.55	0
		28.5667	0	28.5667	0	28.5667	-5.9e-05			28.5667	0	28.5667	0	28.5667	-4e-06
		28.5833	-0.03198	28.5833	-0.00129	28.5833	0			28.5833	0	28.5833	0	28.5833	-7.8e-05
		28.6	-0.03102	28.6	-0.000657	28.6	0			28.6	0	28.6	-0.000944	28.6	-0.000403
		28.6167	-0.00747	28.6167	0	28.6167	0			28.6167	-0.000602	28.6167	-0.00183	28.6167	-0.000489
		28.6333	-0.00687	28.6333	0	28.6333	0			28.6333	-0.000937	28.6333	-0.00178	28.6333	-0.00058
		28.65	-0.00389	28.65	0	28.65	0			28.65	-0.00115	28.65	-0.00115	28.65	-0.000504
		28.6667	-0.00341	28.6667	0	28.6667	0			28.6667	-0.0008	28.6667	0	28.6667	-0.00016
		28.6833	-0.00248	28.6833	0	28.6833	-0.000627			28.6833	-0.000449	28.6833	0	28.6833	0
		28.7	-0.00124	28.7	-0.00722	28.7	-0.000425			28.7	-0.000434	28.7	0	28.7	0
		28.7167	-0.00139	28.7167	-0.01709	28.7167	0			28.7167	0	28.7167	0	28.7167	-0.000251
		28.7333	0	28.7333	-0.00988	28.7333	0			28.7333	0	28.7333	0	28.7333	-0.000211
		28.75	-0.000904	28.75	-0.00153	28.75	0			28.75	0	28.75	0	28.75	-0.000129
		28.7667	-0.00219	28.7667	0	28.7667	0			28.7667	0	28.7667	0	28.7667	0
		28.7833	-0.000689	28.7833	0	28.7833	-1.5e-05			28.7833	0	28.7833	0	28.7833	-2.7e-05
		28.8	-7.3e-05	28.8	0	28.8	0			28.8	0	28.8	0	28.8	-0.000831
		28.8167	-0.00113	28.8167	0	28.8167	0			28.8167	0	28.8167	0	28.8167	0
		28.8333	-0.00177	28.8333	-0.000692	28.8333	0			28.8333	-0.000104	28.8333	0	28.8333	-0.000235
		28.85	-0.00132	28.85	-0.00107	28.85	0			28.85	-0.00106	28.85	-0.000359	28.85	-0.000318
		28.8667	0	28.8667	0	28.8667	0			28.8667	-0.00288	28.8667	0	28.8667	0
		28.8833	0	28.8833	0	28.8833	0			28.8833	-0.00333	28.8833	0	28.8833	-0.000369
		28.9	-0.000416	28.9	0	28.9	0			28.9	-0.00194	28.9	0	28.9	0
		28.9167	-0.000715	28.9167	0	28.9167	0			28.9167	0	28.9167	0	28.9167	0
		28.9333	-5.5e-05	28.9333	0	28.9333	0			28.9333	0	28.9333	0	28.9333	0
		28.95	0	28.95	0	28.95	0			28.95	-0.000499	28.95	0	28.95	0
		28.9667	0	28.9667	0	28.9667	0			28.9667	0	28.9667	0	28.9667	0
		28.9833	0	28.9833	0	28.9833	-0.00493			28.9833	0	28.9833	0	28.9833	0
		29	0	29	0	29	-0.00912			29	0	29	0	29	-0.000431
		29.0167	-0.000627	29.0167	0	29.0167	-1e-05			29.0167	0	29.0167	-0.00192	29.0167	-0.00395
		29.0333	0	29.0333	0	29.0333	0			29.0333	-0.00359	29.0333	-0.000321	29.0333	-0.00202
		29.05	-0.00573	29.05	0	29.05	-0.00508			29.05	-0.000925	29.05	-0.00919	29.05	-0.03161
		29.0667	-0.05027	29.0667	0	29.0667	-0.02863			29.0667	-0.00409	29.0667	-0.05788	29.0667	-0.06367
		29.0833	-0.07677	29.0833	-0.00608	29.0833	-0.04793			29.0833	-0.03225	29.0833	-0.10902	29.0833	-0.09813
		29.1	-0.09115	29.1	-0.12605	29.1	-0.04781			29.1	-0.10261	29.1	-0.19044	29.1	-0.12773
		29.1167	-0.09788	29.1167	-0.0638	29.1167	-0.04412			29.1167	-0.17421	29.1167	-0.24452	29.1167	-0.14158
		29.1333	-0.07393	29.1333	0	29.1333	-0.04181			29.1333	-0.23542	29.1333	-0.24578	29.1333	-0.137
		29.15	-0.03386	29.15	0	29.15	-0.0437			29.15	-0.25577	29.15	-0.23192	29.15	-0.12282
		29.1667	-0.01154	29.1667	-0.00421	29.1667	-0.04466			29.1667	-0.24239	29.1667	-0.20977	29.1667	-0.11384
		29.1833	-0.00813	29.1833	-0.01014	29.1833	-0.04264			29.1833	-0.22148	29.1833	-0.18064	29.1833	-0.09774
		29.2	-0.0071	29.2	-0.05028	29.2	-0.03934			29.2	-0.1989	29.2	-0.14544	29.2	-0.07897
		29.2167	-0.00804	29.2167	-0.07581	29.2167	-0.0385			29.2167	-0.17102	29.2167	-0.12415	29.2167	-0.06294
		29.2333	-0.01245	29.2333	-0.09322	29.2333	-0.03437			29.2333	-0.12631	29.2333	-0.10537	29.2333	-0.06079
		29.25	-0.01719	29.25	-0.09717	29.25	-0.03098			29.25	-0.10383	29.25	-0.08877	29.25	-0.05223
		29.2667	-0.01755	29.2667	-0.09324	29.2667	-0.0283			29.2667	-0.08588	29.2667	-0.07234	29.2667	-0.04597
		29.2833	-0.01679	29.2833	-0.09049	29.2833	-0.02703			29.2833	-0.07297	29.2833	-0.05918	29.2833	-0.04285
		29.3	-0.01658	29.3	-0.09213	29.3	-0.02494			29.3	-0.06195	29.3	-0.04882	29.3	-0.04178
		29.3167	-0.01699	29.3167	-0.09176	29.3167	-0.02243			29.3167	-0.05279	29.3167	-0.04056	29.3167	-0.04068
		29.3333	-0.01841	29.3333	-0.09186	29.3333	-0.01924			29.3333	-0.04481	29.3333	-0.03214	29.3333	-0.03718
		29.35	-0.01996	29.35	-0.09136	29.35	-0.0169			29.35	-0.03771	29.35	-0.02447	29.35	-0.03004
		29.3667	-0.01732	29.3667	-0.09133	29.3667	-0.0153			29.3667	-0.03202	29.3667	-0.01889	29.3667	-0.02447
		29.3833	-0.01321	29.3833	-0.09109	29.3833	-0.01368			29.3833	-0.02569	29.3833	-0.0121	29.3833	-0.02066
		29.4	-0.01049	29.4	-0.08934	29.4	-0.01021			29.4	-0.0204	29.4	-0.00422	29.4	-0.02003
		29.4167	-0.00979	29.4167	-0.08751	29.4167	-0.0074			29.4167	-0.0146	29.4167	-0.00104	29.4167	-0.01505
		29.4333	-0.00869	29.4333	-0.08744	29.4333	-0.00409			29.4333	-0.00945	29.4333	0	29.4333	-0.00873
		29.45	-0.00494	29.45	-0.08753	29.45	-0.00293			29.45	-0.00489	29.45	-0.00123	29.45	-0.00442
		29.4667	-0.00216	29.4667	-0.08566	29.4667	-0.00289			29.4667	-0.00216	29.4667	-0.00117	29.4667	-0.00435
		29.4833	-0.00147	29.4833	-0.08454	29.4833	-0.00294			29.4833	-0.00169	29.4833	-0.000845	29.4833	-0.00384
		29.5	-0.000829	29.5	-0.08154	29.5	-0.00285			29.5	-0.00118	29.5	-0.000145	29.5	-0.000199
		29.5167	-0.000723	29.5167	-0.07711	29.5167	-0.00256			29.5167	-0.00058	29.5167	-0.000134	29.5167	0
		29.5333	0	29.5333	-0.06996	29.5333	-0.00253			29.5333	0	29.5333	0	29.5333	0
		29.55	0	29.55	-0.06478	29.55	-0.00308			29.55	0	29.55	0	29.55	0
		29.5667	0	29.5667	-0.06057	29.5667	-0.00224			29.5667	0	29.5667	0	29.5667	0
		29.5833	-0.000509	29.5833	-0.05614	29.5833	-0.000918			29.5833	0	29.5833	-0.000164	29.5833	0
		29.6	-0.000709	29.6	-0.05335	29.6	-0.000168			29.6	-0.000424	29.6	-0.000127	29.6	0
		29.6167	-0.000115	29.6167	-0.05253	29.6167	0			29.6167	0	29.6167	0	29.6167	-0.000817
		29.6333	-2.2e-05	29.6333	-0.05279	29.6333	0			29.6333	0	29.6333	-0.000265	29.6333	-0.00157
		29.65	0	29.65	-0.05025	29.65	0			29.65	0	29.65	-0.00178	29.65	-0.000232
		29.6667	-7.1e-05	29.6667	-0.04654	29.6667	-0.000252			29.6667	0	29.6667	-0.00165	29.6667	-0.000209
		29.6833	-0.000423	29.6833	-0.04421	29.6833	-0.000856			29.6833	0	29.6833	-0.000683	29.6833	0
		29.7	-0.000692	29.7	-0.04263	29.7	-0.000693			29.7	-0.000348	29.7	0	29.7	0
		29.7167	-0.000877	29.7167	-0.04143	29.7167	-0.000614			29.7167	-0.00124	29.7167	-5.6e-05	29.7167	0
		29.7333	-0.000727	29.7333	-0.04082	29.7333	0			29.7333	-0.00155	29.7333	0	29.7333	-0.000505
		29.75	-0.00103	29.75	-0.04247	29.75	0			29.75	-0.000856	29.75	0	29.75	-0.000379
		29.7667	-0.00108	29.7667	-0.04362	29.7667	0			29.7667	-0.00017	29.7667	-6.2e-05	29.7667	0
		29.7833	-0.00167	29.7833	-0.041	29.7833	0			29.7833	0	29.7833	-0.000685	29.7833	-4.6e-05
		29.8	0	29.8	-0.03423	29.8	-0.000431			29.8	-4.7e-05	29.8	-0.000639	29.8	-8.8e-05
		29.8167	0	29.8167	-0.03061	29.8167	0			29.8167	-0.000246	29.8167	-0.000292	29.8167	0
		29.8333	-0.000475	29.8333	-0.02711	29.8333	0			29.8333	0	29.8333	-0.000376	29.8333	0
		29.85	-0.00149	29.85	-0.02336	29.85	-0.000248			29.85	0	29.85	-0.000376	29.85	0
		29.8667	-0.00172	29.8667	-0.0199	29.8667	0			29.8667	0	29.8667	-0.000418	29.8667	0
		29.8833	-0.000307	29.8833	-0.01762	29.8833	0			29.8833	0	29.8833	0	29.8833	0
		29.9	-0.000363	29.9	-0.0158	29.9	0			29.9	-0.000665	29.9	0	29.9	0
		29.9167	0	29.9167	-0.01184	29.9167	-5e-05			29.9167	-0.000866	29.9167	0	29.9167	-0.000508
		29.9333	0	29.9333	-0.01115	29.9333	-0.00322			29.9333	0	29.9333	0	29.9333	-0.000236
		29.95	0	29.95	-0.00958	29.95	-0.00285			29.95	0	29.95	0	29.95	0
		29.9667	0	29.9667	-0.00763	29.9667	-0.000304			29.9667	0	29.9667	0	29.9667	0
		29.9833	-0.000897	29.9833	-0.00707	29.9833	0			29.9833	0	29.9833	0	29.9833	0
		30	0	30	-0.00542	30	0			30	0	30	0	30	0
		30.0167	0	30.0167	-0.0054	30.0167	0			30.0167	0	30.0167	0	30.0167	-0.000839
		30.0333	-0.000871	30.0333	-0.00739	30.0333	-0.00198			30.0333	0	30.0333	0	30.0333	-0.00159
		30.05	-0.000751	30.05	-0.00851	30.05	-0.0021			30.05	0	30.05	0	30.05	-0.000128
		30.0667	-0.00109	30.0667	-0.00979	30.0667	0			30.0667	0	30.0667	0	30.0667	0
		30.0833	-0.00177	30.0833	-0.00881	30.0833	0			30.0833	0	30.0833	0	30.0833	0
		30.1	-0.00116	30.1	-0.00699	30.1	0			30.1	-9.9e-05	30.1	0	30.1	0
		30.1167	-4e-05	30.1167	-0.00551	30.1167	0			30.1167	0	30.1167	0	30.1167	0
		30.1333	0	30.1333	-0.00659	30.1333	-0.000163			30.1333	0	30.1333	0	30.1333	0
		30.15	0	30.15	-0.0075	30.15	0			30.15	-0.000158	30.15	0	30.15	0
		30.1667	-0.00102	30.1667	-0.00602	30.1667	-0.000205			30.1667	0	30.1667	0	30.1667	-4.1e-05
		30.1833	-0.000563	30.1833	-0.00421	30.1833	-0.000155			30.1833	-0.000129	30.1833	0	30.1833	0
		30.2	-0.000317	30.2	-0.00189	30.2	0			30.2	0	30.2	0	30.2	0
		30.2167	-0.000737	30.2167	-0.000626	30.2167	0			30.2167	-0.000198	30.2167	-0.000841	30.2167	0
		30.2333	-0.00113	30.2333	0	30.2333	0			30.2333	-0.000768	30.2333	-0.000123	30.2333	0
		30.25	-0.00106	30.25	0	30.25	-0.000122			30.25	-0.00125	30.25	0	30.25	0
		30.2667	-0.000829	30.2667	0	30.2667	-0.000385			30.2667	-0.0012	30.2667	0	30.2667	-3.5e-05
		30.2833	0	30.2833	0	30.2833	-0.00145			30.2833	-0.00218	30.2833	0	30.2833	0
		30.3	0	30.3	0	30.3	-0.000447			30.3	-0.00227	30.3	0	30.3	0
		30.3167	0	30.3167	0	30.3167	-0.000782			30.3167	-0.000966	30.3167	0	30.3167	0
		30.3333	0	30.3333	0	30.3333	-0.000313			30.3333	0	30.3333	-0.000672	30.3333	0
		30.35	0	30.35	0	30.35	0			30.35	0	30.35	0	30.35	0
		30.3667	0	30.3667	0	30.3667	0			30.3667	0	30.3667	0	30.3667	0
		30.3833	0	30.3833	0	30.3833	0			30.3833	0	30.3833	0	30.3833	-0.000793
		30.4	0	30.4	-6.1e-05	30.4	0			30.4	-0.000884	30.4	-0.000646	30.4	-0.000348
		30.4167	0	30.4167	-0.000269	30.4167	0			30.4167	-0.000927	30.4167	-0.000569	30.4167	-0.000562
		30.4333	-7.3e-05	30.4333	-0.00127	30.4333	-0.00107			30.4333	-0.000204	30.4333	0	30.4333	-0.00164
		30.45	-0.000653	30.45	-0.000352	30.45	-0.000298			30.45	0	30.45	0	30.45	-0.000994
		30.4667	-0.000626	30.4667	0	30.4667	-0.000368			30.4667	0	30.4667	0	30.4667	0
		30.4833	0	30.4833	0	30.4833	0			30.4833	0	30.4833	0	30.4833	-0.00111
		30.5	0	30.5	0	30.5	0			30.5	0	30.5	0	30.5	-0.00067
		30.5167	0	30.5167	0	30.5167	-0.000121			30.5167	0	30.5167	-0.00026	30.5167	-0.000578
		30.5333	0	30.5333	-0.000957	30.5333	0			30.5333	0	30.5333	-0.000175	30.5333	-0.00133
		30.55	0	30.55	-0.000462	30.55	0			30.55	0	30.55	-0.000842	30.55	0
		30.5667	0	30.5667	0	30.5667	0			30.5667	0	30.5667	-0.00108	30.5667	0
		30.5833	-2e-06	30.5833	-0.000101	30.5833	-5e-06			30.5833	-0.000378	30.5833	-0.000456	30.5833	0
		30.6	-6.4e-05	30.6	0	30.6	0			30.6	0	30.6	0	30.6	-0.000604
		30.6167	-5.3e-05	30.6167	0	30.6167	0			30.6167	0	30.6167	-0.00036	30.6167	-0.000568
		30.6333	0	30.6333	0	30.6333	-0.000399			30.6333	0	30.6333	-0.00107	30.6333	0
		30.65	-0.000184	30.65	0	30.65	0			30.65	0	30.65	-0.000858	30.65	0
		30.6667	-0.00115	30.6667	0	30.6667	-0.000186			30.6667	0	30.6667	-0.000395	30.6667	-0.000571
		30.6833	-0.00086	30.6833	-0.00108	30.6833	-0.000357			30.6833	0	30.6833	-0.000184	30.6833	-0.0013
		30.7	-0.000134	30.7	-0.00434	30.7	0			30.7	0	30.7	-0.000349	30.7	-0.00099
		30.7167	0	30.7167	-0.00213	30.7167	0			30.7167	0	30.7167	-0.00026	30.7167	-0.0011
		30.7333	-3.1e-05	30.7333	-0.00346	30.7333	0			30.7333	0	30.7333	-0.00013	30.7333	-0.00066
		30.75	0	30.75	-0.00108	30.75	-5.3e-05			30.75	0	30.75	-0.000628	30.75	-0.000512
		30.7667	0	30.7667	-0.00121	30.7667	0			30.7667	0	30.7667	-0.00096	30.7667	0
		30.7833	0	30.7833	-0.00258	30.7833	-2.3e-05			30.7833	0	30.7833	-0.00125	30.7833	0
		30.8	0	30.8	-0.00194	30.8	-5.8e-05			30.8	0	30.8	-0.00158	30.8	-0.000228
		30.8167	0	30.8167	-0.00126	30.8167	-0.00106			30.8167	0	30.8167	-0.00146	30.8167	-0.000572
		30.8333	0	30.8333	0	30.8333	-0.00256			30.8333	0	30.8333	-0.00138	30.8333	-0.000927
		30.85	-0.000134	30.85	0	30.85	-0.00416			30.85	0	30.85	-0.00042	30.85	-0.00103
		30.8667	0	30.8667	0	30.8667	-0.00538			30.8667	0	30.8667	0	30.8667	-0.00113
		30.8833	0	30.8833	0	30.8833	-0.00632			30.8833	0	30.8833	0	30.8833	-0.000443
		30.9	0	30.9	0	30.9	-0.0066			30.9	0	30.9	0	30.9	-4.5e-05
		30.9167	0	30.9167	-0.000437	30.9167	-0.00925			30.9167	0	30.9167	0	30.9167	-0.000497
		30.9333	0	30.9333	-0.00167	30.9333	-0.01205			30.9333	0	30.9333	0	30.9333	0
		30.95	-0.000115	30.95	0	30.95	-0.01366			30.95	-0.00183	30.95	0	30.95	0
		30.9667	0	30.9667	0	30.9667	-0.01426			30.9667	-0.00542	30.9667	-0.00127	30.9667	0
		30.9833	-0.00148	30.9833	0	30.9833	-0.01732			30.9833	-0.00998	30.9833	-0.00245	30.9833	0
		31	-0.00361	31	0	31	-0.02289			31	-0.01169	31	-0.00108	31	0
		31.0167	0	31.0167	0	31.0167	-0.0201			31.0167	-0.00232	31.0167	0	31.0167	-0.00175
		31.0333	0	31.0333	0	31.0333	-0.01726			31.0333	0	31.0333	-0.00768	31.0333	0
		31.05	0	31.05	0	31.05	-0.02325			31.05	-0.00347	31.05	-0.02854	31.05	-0.00617
		31.0667	-0.05384	31.0667	0	31.0667	-0.03154			31.0667	-0.05182	31.0667	-0.08566	31.0667	-0.05244
		31.0833	-0.08307	31.0833	0	31.0833	-0.03356			31.0833	-0.10686	31.0833	-0.15136	31.0833	-0.1044
		31.1	-0.10093	31.1	-0.01164	31.1	-0.03103			31.1	-0.17613	31.1	-0.197	31.1	-0.14765
		31.1167	-0.09284	31.1167	-0.02311	31.1167	-0.03005			31.1167	-0.23163	31.1167	-0.23568	31.1167	-0.17823
		31.1333	-0.07831	31.1333	-0.00649	31.1333	-0.02865			31.1333	-0.24742	31.1333	-0.2385	31.1333	-0.17613
		31.15	-0.06303	31.15	0	31.15	-0.02896			31.15	-0.24449	31.15	-0.2344	31.15	-0.14848
		31.1667	-0.05645	31.1667	-0.00623	31.1667	-0.02918			31.1667	-0.22865	31.1667	-0.22141	31.1667	-0.11481
		31.1833	-0.0516	31.1833	-0.0304	31.1833	-0.02799			31.1833	-0.21417	31.1833	-0.18884	31.1833	-0.10184
		31.2	-0.04658	31.2	-0.04724	31.2	-0.02743			31.2	-0.19776	31.2	-0.14572	31.2	-0.09356
		31.2167	-0.04432	31.2167	-0.07304	31.2167	-0.02748			31.2167	-0.17982	31.2167	-0.107	31.2167	-0.08206
		31.2333	-0.04285	31.2333	-0.09151	31.2333	-0.02711			31.2333	-0.16317	31.2333	-0.07989	31.2333	-0.06612
		31.25	-0.04064	31.25	-0.09733	31.25	-0.02527			31.25	-0.14845	31.25	-0.06513	31.25	-0.05399
		31.2667	-0.03592	31.2667	-0.09547	31.2667	-0.02276			31.2667	-0.13159	31.2667	-0.05795	31.2667	-0.03941
		31.2833	-0.03111	31.2833	-0.09374	31.2833	-0.01954			31.2833	-0.11569	31.2833	-0.05001	31.2833	-0.0253
		31.3	-0.02685	31.3	-0.0928	31.3	-0.01743			31.3	-0.10396	31.3	-0.04241	31.3	-0.01902
		31.3167	-0.02359	31.3167	-0.09303	31.3167	-0.01578			31.3167	-0.09404	31.3167	-0.03556	31.3167	-0.01391
		31.3333	-0.02071	31.3333	-0.09219	31.3333	-0.01441			31.3333	-0.08031	31.3333	-0.03017	31.3333	-0.00872
		31.35	-0.0184	31.35	-0.09219	31.35	-0.01283			31.35	-0.06703	31.35	-0.02558	31.35	-0.00571
		31.3667	-0.01701	31.3667	-0.09057	31.3667	-0.011			31.3667	-0.05757	31.3667	-0.02008	31.3667	-0.00133
		31.3833	-0.01399	31.3833	-0.08894	31.3833	-0.00989			31.3833	-0.05039	31.3833	-0.01496	31.3833	0
		31.4	-0.01189	31.4	-0.08618	31.4	-0.00714			31.4	-0.04619	31.4	-0.009	31.4	-0.000141
		31.4167	-0.01059	31.4167	-0.08347	31.4167	-0.00611			31.4167	-0.04073	31.4167	-0.00468	31.4167	-0.00021
		31.4333	-0.00857	31.4333	-0.07958	31.4333	-0.00593			31.4333	-0.0342	31.4333	-0.00277	31.4333	0
		31.45	-0.00631	31.45	-0.07716	31.45	-0.00629			31.45	-0.03298	31.45	-0.00116	31.45	0
		31.4667	-0.00446	31.4667	-0.07521	31.4667	-0.0049			31.4667	-0.03198	31.4667	0	31.4667	0
		31.4833	-0.00295	31.4833	-0.07375	31.4833	-0.00374			31.4833	-0.02955	31.4833	0	31.4833	0
		31.5	-0.00239	31.5	-0.06995	31.5	-0.00243			31.5	-0.02649	31.5	0	31.5	0
		31.5167	-0.00106	31.5167	-0.06519	31.5167	-0.000959			31.5167	-0.02268	31.5167	-0.000764	31.5167	0
		31.5333	0	31.5333	-0.05925	31.5333	0			31.5333	-0.02082	31.5333	-0.000252	31.5333	0
		31.55	0	31.55	-0.05353	31.55	-0.000127			31.55	-0.01976	31.55	-0.00187	31.55	0
		31.5667	-0.000383	31.5667	-0.0514	31.5667	-0.000435			31.5667	-0.01827	31.5667	-0.000927	31.5667	-0.000942
		31.5833	-0.00171	31.5833	-0.04933	31.5833	-7.8e-05			31.5833	-0.01562	31.5833	0	31.5833	-0.00162
		31.6	-0.00189	31.6	-0.04854	31.6	-0.000706			31.6	-0.01346	31.6	-0.000504	31.6	-0.00142
		31.6167	-0.00148	31.6167	-0.04847	31.6167	-0.00033			31.6167	-0.01252	31.6167	-0.000583	31.6167	0
		31.6333	-0.00128	31.6333	-0.04945	31.6333	0			31.6333	-0.01227	31.6333	-0.000487	31.6333	-0.00014
		31.65	0	31.65	-0.04787	31.65	-0.000189			31.65	-0.01265	31.65	-0.0011	31.65	0
		31.6667	0	31.6667	-0.04592	31.6667	0			31.6667	-0.0121	31.6667	-0.00134	31.6667	0
		31.6833	0	31.6833	-0.04656	31.6833	-0.000509			31.6833	-0.01022	31.6833	-0.000724	31.6833	0
		31.7	0	31.7	-0.0472	31.7	-0.000694			31.7	-0.009	31.7	-0.000196	31.7	0
		31.7167	0	31.7167	-0.0481	31.7167	0			31.7167	-0.00712	31.7167	0	31.7167	0
		31.7333	0	31.7333	-0.05071	31.7333	0			31.7333	-0.00646	31.7333	0	31.7333	-0.000358
		31.75	0	31.75	-0.05299	31.75	-0.000637			31.75	-0.0056	31.75	0	31.75	0
		31.7667	0	31.7667	-0.05581	31.7667	-0.000204			31.7667	-0.00425	31.7667	0	31.7667	0
		31.7833	0	31.7833	-0.03715	31.7833	0			31.7833	-0.00301	31.7833	0	31.7833	-0.000581
		31.8	0	31.8	-0.02134	31.8	0			31.8	-0.00166	31.8	0	31.8	-0.000117
		31.8167	0	31.8167	-0.01642	31.8167	-0.000299			31.8167	-0.00093	31.8167	0	31.8167	0
		31.8333	0	31.8333	-0.01669	31.8333	-0.000368			31.8333	-0.000684	31.8333	0	31.8333	0
		31.85	0	31.85	-0.01537	31.85	0			31.85	-0.00107	31.85	0	31.85	-0.000307
		31.8667	0	31.8667	-0.01224	31.8667	-0.000184			31.8667	-0.000907	31.8667	0	31.8667	0
		31.8833	0	31.8833	-0.00929	31.8833	0			31.8833	-0.000181	31.8833	0	31.8833	0
		31.9	0	31.9	-0.00658	31.9	0			31.9	0	31.9	0	31.9	0
		31.9167	-3.5e-05	31.9167	-0.00422	31.9167	0			31.9167	-1.5e-05	31.9167	0	31.9167	0
		31.9333	-0.000127	31.9333	-0.00386	31.9333	-0.000328			31.9333	-0.000457	31.9333	0	31.9333	-0.000108
		31.95	0	31.95	-0.00321	31.95	-0.000406			31.95	-0.000229	31.95	0	31.95	-0.000443
		31.9667	0	31.9667	-0.00235	31.9667	-0.000442			31.9667	-0.000492	31.9667	0	31.9667	-0.00135
		31.9833	-6e-06	31.9833	-0.00216	31.9833	0			31.9833	-0.000328	31.9833	0	31.9833	-0.00116
		32	0	32	-0.00121	32	-0.000127			32	-0.000165	32	0	32	-0.000388
		32.0167	0	32.0167	0	32.0167	0			32.0167	-0.000704	32.0167	0	32.0167	0
		32.0333	0	32.0333	0	32.0333	-0.000138			32.0333	-0.000929	32.0333	0	32.0333	0
		32.05	-0.000913	32.05	0	32.05	-0.000414			32.05	-0.000985	32.05	0	32.05	-0.000247
		32.0667	-0.000531	32.0667	0	32.0667	0			32.0667	-0.00118	32.0667	0	32.0667	-0.00019
		32.0833	0	32.0833	0	32.0833	0			32.0833	-0.00171	32.0833	-0.000204	32.0833	0
		32.1	-0.000995	32.1	0	32.1	0			32.1	-0.002	32.1	0	32.1	0
		32.1167	-0.000829	32.1167	-0.000264	32.1167	0			32.1167	-0.00198	32.1167	0	32.1167	0
		32.1333	-3.5e-05	32.1333	-0.000836	32.1333	-4.8e-05			32.1333	-0.00186	32.1333	0	32.1333	0
		32.15	-0.00125	32.15	-0.000588	32.15	-0.000432			32.15	-0.000907	32.15	0	32.15	0
		32.1667	-0.0025	32.1667	-0.00298	32.1667	-0.000188			32.1667	-0.000202	32.1667	0	32.1667	-0.000242
		32.1833	-0.00203	32.1833	-0.00378	32.1833	-8.3e-05			32.1833	-0.000346	32.1833	0	32.1833	0
		32.2	0	32.2	-0.00177	32.2	-0.000149			32.2	-3e-05	32.2	0	32.2	0
		32.2167	0	32.2167	0	32.2167	-6e-06			32.2167	-0.000226	32.2167	0	32.2167	0
		32.2333	0	32.2333	0	32.2333	-0.000351			32.2333	-0.00077	32.2333	0	32.2333	0
		32.25	-0.000164	32.25	0	32.25	-0.000522			32.25	-0.000644	32.25	0	32.25	0
		32.2667	0	32.2667	0	32.2667	-0.000232			32.2667	-0.000634	32.2667	-0.000373	32.2667	0
		32.2833	0	32.2833	0	32.2833	-0.001			32.2833	-0.00103	32.2833	-0.000129	32.2833	0
		32.3	-0.0008	32.3	-0.00157	32.3	-0.00313			32.3	-0.00105	32.3	0	32.3	-0.000521
		32.3167	-0.0037	32.3167	-0.000338	32.3167	-0.00577			32.3167	-0.000766	32.3167	0	32.3167	-0.000321
		32.3333	-0.00366	32.3333	0	32.3333	-0.00485			32.3333	-0.000475	32.3333	0	32.3333	-0.0005
		32.35	-0.00266	32.35	0	32.35	-0.00233			32.35	-0.000854	32.35	0	32.35	-5.1e-05
		32.3667	-0.00296	32.3667	0	32.3667	-0.000327			32.3667	-0.00196	32.3667	-0.000588	32.3667	0
		32.3833	-0.00133	32.3833	0	32.3833	-0.000189			32.3833	-0.0017	32.3833	-0.00215	32.3833	0
		32.4	-0.000812	32.4	0	32.4	0			32.4	-0.0012	32.4	-0.00163	32.4	0
		32.4167	-0.001	32.4167	-2.5e-05	32.4167	0			32.4167	0	32.4167	0	32.4167	0
		32.4333	0	32.4333	-0.000634	32.4333	-0.000907			32.4333	0	32.4333	0	32.4333	0
		32.45	0	32.45	0	32.45	-0.00076			32.45	0	32.45	0	32.45	0
		32.4667	0	32.4667	-0.0018	32.4667	0			32.4667	0	32.4667	0	32.4667	0
		32.4833	0	32.4833	-0.00201	32.4833	0			32.4833	0	32.4833	0	32.4833	0
		32.5	0	32.5	-0.000254	32.5	0			32.5	0	32.5	-0.00113	32.5	0
		32.5167	0	32.5167	-0.00109	32.5167	-0.000171			32.5167	0	32.5167	-0.00268	32.5167	0
		32.5333	0	32.5333	-0.00276	32.5333	0			32.5333	-0.000127	32.5333	-0.0013	32.5333	0
		32.55	-0.00131	32.55	-0.00752	32.55	0			32.55	0	32.55	-0.00126	32.55	-0.000556
		32.5667	-0.00283	32.5667	-1.9e-05	32.5667	0			32.5667	0	32.5667	-0.00204	32.5667	-0.00121
		32.5833	-0.0018	32.5833	0	32.5833	0			32.5833	0	32.5833	-0.00217	32.5833	-0.000728
		32.6	-0.000309	32.6	0	32.6	-0.000534			32.6	-0.000365	32.6	-0.00142	32.6	-0.00045
		32.6167	0	32.6167	0	32.6167	-0.000253			32.6167	0	32.6167	-0.000869	32.6167	-0.000899
		32.6333	-0.000159	32.6333	0	32.6333	-0.000266			32.6333	0	32.6333	0	32.6333	-0.000264
		32.65	-0.00202	32.65	-0.00235	32.65	-0.000698			32.65	0	32.65	0	32.65	-0.000341
		32.6667	-0.00233	32.6667	-0.01268	32.6667	-0.000335			32.6667	0	32.6667	0	32.6667	-0.000697
		32.6833	-0.00131	32.6833	-0.000474	32.6833	0			32.6833	0	32.6833	0	32.6833	-0.000921
		32.7	-0.000379	32.7	0	32.7	0			32.7	0	32.7	0	32.7	-0.000893
		32.7167	-0.00124	32.7167	-0.000166	32.7167	-0.000141			32.7167	0	32.7167	-0.000724	32.7167	-0.00133
		32.7333	-0.000848	32.7333	0	32.7333	0			32.7333	-0.000481	32.7333	-0.000283	32.7333	-0.000212
		32.75	0	32.75	0	32.75	0			32.75	-0.000281	32.75	-0.000972	32.75	0
		32.7667	0	32.7667	-0.00173	32.7667	0			32.7667	-0.000261	32.7667	-0.00126	32.7667	0
		32.7833	-0.000238	32.7833	0	32.7833	-0.00039			32.7833	-0.000652	32.7833	-0.00123	32.7833	0
		32.8	-0.000568	32.8	-0.00224	32.8	-0.000642			32.8	-0.00104	32.8	-0.00141	32.8	0
		32.8167	-0.00128	32.8167	-0.00405	32.8167	-0.000224			32.8167	-0.00143	32.8167	-0.000899	32.8167	-0.000876
		32.8333	-0.0006	32.8333	0	32.8333	-0.000102			32.8333	-0.00165	32.8333	-0.00172	32.8333	-0.00129
		32.85	-0.000679	32.85	-0.000164	32.85	-7.7e-05			32.85	-0.00158	32.85	-0.00188	32.85	-0.000583
		32.8667	-6.3e-05	32.8667	-0.000253	32.8667	-0.000555			32.8667	-0.000293	32.8667	-0.000774	32.8667	-0.000562
		32.8833	0	32.8833	0	32.8833	0			32.8833	0	32.8833	0	32.8833	0
		32.9	0	32.9	0	32.9	0			32.9	0	32.9	0	32.9	0
		32.9167	0	32.9167	0	32.9167	0			32.9167	0	32.9167	-0.00144	32.9167	-0.00108
		32.9333	0	32.9333	0	32.9333	0			32.9333	0	32.9333	-0.00302	32.9333	-0.00164
		32.95	-0.000869	32.95	0	32.95	0			32.95	0	32.95	-0.00171	32.95	-0.000563
		32.9667	-0.00178	32.9667	0	32.9667	-0.000373			32.9667	0	32.9667	-0.00205	32.9667	-0.00114
		32.9833	-0.00147	32.9833	0	32.9833	-0.00202			32.9833	-2.8e-05	32.9833	-0.00201	32.9833	-0.00298
		33	-0.00288	33	0	33	-0.000565			33	0	33	0	33	-0.000182
		33.0167	-0.000557	33.0167	0	33.0167	-0.000405			33.0167	0	33.0167	0	33.0167	-0.000537
		33.0333	0	33.0333	0	33.0333	0			33.0333	0	33.0333	0	33.0333	0
		33.05	-0.00405	33.05	0	33.05	-0.01103			33.05	-0.000898	33.05	-0.00674	33.05	-0.00229
		33.0667	-0.02848	33.0667	0	33.0667	-0.03112			33.0667	-0.04354	33.0667	-0.04945	33.0667	-0.02722
		33.0833	-0.07426	33.0833	-0.00371	33.0833	-0.03548			33.0833	-0.11322	33.0833	-0.12239	33.0833	-0.0775
		33.1	-0.09737	33.1	-0.04439	33.1	-0.03145			33.1	-0.18812	33.1	-0.19688	33.1	-0.13217
		33.1167	-0.0923	33.1167	-0.05268	33.1167	-0.03662			33.1167	-0.23545	33.1167	-0.25123	33.1167	-0.15523
		33.1333	-0.07584	33.1333	-0.04151	33.1333	-0.03262			33.1333	-0.26121	33.1333	-0.25232	33.1333	-0.14057
		33.15	-0.0567	33.15	-0.02468	33.15	-0.03085			33.15	-0.25637	33.15	-0.23994	33.15	-0.12219
		33.1667	-0.04643	33.1667	-0.0406	33.1667	-0.03192			33.1667	-0.23781	33.1667	-0.21336	33.1667	-0.10723
		33.1833	-0.0436	33.1833	-0.05007	33.1833	-0.03202			33.1833	-0.1978	33.1833	-0.18226	33.1833	-0.09548
		33.2	-0.04354	33.2	-0.061	33.2	-0.02974			33.2	-0.17709	33.2	-0.15146	33.2	-0.08411
		33.2167	-0.04203	33.2167	-0.07176	33.2167	-0.02646			33.2167	-0.15466	33.2167	-0.13346	33.2167	-0.07236
		33.2333	-0.04088	33.2333	-0.07943	33.2333	-0.02461			33.2333	-0.13166	33.2333	-0.11656	33.2333	-0.06191
		33.25	-0.03911	33.25	-0.08161	33.25	-0.02218			33.25	-0.11192	33.25	-0.09903	33.25	-0.05113
		33.2667	-0.03598	33.2667	-0.08266	33.2667	-0.0177			33.2667	-0.09714	33.2667	-0.07991	33.2667	-0.03922
		33.2833	-0.03247	33.2833	-0.08391	33.2833	-0.01707			33.2833	-0.08671	33.2833	-0.04614	33.2833	-0.03033
		33.3	-0.02887	33.3	-0.08534	33.3	-0.01586			33.3	-0.07854	33.3	-0.03991	33.3	-0.02295
		33.3167	-0.02602	33.3167	-0.08517	33.3167	-0.01288			33.3167	-0.07006	33.3167	-0.03503	33.3167	-0.01799
		33.3333	-0.02409	33.3333	-0.08714	33.3333	-0.01078			33.3333	-0.06259	33.3333	-0.0268	33.3333	-0.01298
		33.35	-0.02259	33.35	-0.08727	33.35	-0.00966			33.35	-0.05746	33.35	-0.0215	33.35	-0.00734
		33.3667	-0.02028	33.3667	-0.0863	33.3667	-0.00838			33.3667	-0.05007	33.3667	-0.01523	33.3667	-0.00197
		33.3833	-0.01935	33.3833	-0.08484	33.3833	-0.00624			33.3833	-0.04042	33.3833	-0.01031	33.3833	-0.000516
[truncated: 459 more rows]

## Sheet: Figure 5
	Figure 5d
		Size (nm)					zeta-potential (mV)
		Replicate	Replicate	Replicate	Mean	SD	Replicate	Replicate	Replicate	Mean	SD
	lec liposome	168.5	176.3	170	171.6	4.13884	-30.8	-32.4	-36.3	-33.1667	2.82902
	75kPa@lec	136.8	135	140.6	137.467	2.8589	-28	-27.8	-24.3	-26.7	2.08087
	188kPa@lec	135.2	138.7	155.6	143.167	10.9089	-30.2	-31	-25.2	-28.8	3.14325
	1400kPa@lec	101.6	104.5	106.7	104.267	2.55799	-22.1	-21.8	-32.5	-25.4667	6.09289
	PLGA@lec	128.4	129.4	130	129.267	0.80829	-36.4	-32.5	-34	-34.3	1.96723
	Figure 5e
		the abundance of corona proteins according to molecular weight (kDa)
		0-10	10-20	20-30	30-40	40-50	50-60	60-70	70-80	80-100	100-200	>200
	lec liposome	0.00248	0.2278	0.43373	0.04446	0.02534	0.1229	0.01402	0.05578	0.0296	0.03498	0.00891
	75kPa@lec	0.0139	0.11967	0.37158	0.26531	0.04237	0.07028	0.02994	0.03882	0.01987	0.0243	0.00395
	188kPa@lec	0.03064	0.12828	0.24139	0.43982	0.0634	0.05483	0.00443	0.01512	0.00934	0.01181	0.0009339
	1400kPa@lec	0.01296	0.17541	0.49797	0.05262	0.031	0.10319	0.00505	0.04634	0.03085	0.03496	0.00966
	PLGA@lec	0.01919	0.23778	0.13636	0.16975	0.17937	0.18649	0.01293	0.00412	0.03558	0.01731	0.00111
	Figure 5f
		the abundance of corona proteins according to calculated isoelectric point (pI)
		4-5	5-6	6-7	7-8	8-9	9-10	10-11
	lec liposome	0.04473	0.13983	0.18187	0.28705	0.24451	0.0688	0.03321
	75kPa@lec	0.01833	0.40086	0.13113	0.23808	0.1224	0.08521	0.00399
	188kPa@lec	0.01326	0.6081	0.08012	0.12472	0.06627	0.10753	0
	1400kPa@lec	0.04867	0.12618	0.15145	0.31785	0.25244	0.08221	0.0212
	PLGA@lec	0.07597	0.4117	0.2153	0.14531	0.09114	0.06008	0.000516
	Figure 5g
		the abundance of corona proteins according to physiological functions
		Lipoprotein	Complement	Acute phase	Coagulation	Immunoglobulin	Tissue leakage	Other plasma components
	lec liposome	0.011	0.18129	0.17875	0.03944	0.32535	0.21886	0.0453
	75kPa@lec	0.36964	0.18149	0.21215	0.02498	0.07319	0.06631	0.07225
	188kPa@lec	0.61661	0.12237	0.13923	0.01041	0.02121	0.06053	0.02965
	1400kPa@lec	0.03639	0.22714	0.22216	0.05018	0.30106	0.12233	0.04073
	PLGA@lec	0.40693	0.03194	0.04861	0.02251	0.15851	0.18399	0.1475
	Figure 5h
			lec liposome	75kPa@lec	188kPa@lec	1400kPa@lec	PLGA@lec
	the abundance of the most abundant proteins in protein coronas of our nanoparticles	Apolipoprotein A-I	0.1944	18.7871	26.6092	1.9449	1.503
		Apolipoprotein A-II	0.0877	3.4314	0	0.4115	1.4198
		Apolipoprotein A-IV	0.0441	2.585	6.3396	0.3513	11.6463
		Apolipoprotein C-II	0	0.9454	0	0	1.8992
		Apolipoprotein C-III	0.3262	2.9946	7.0382	0.4282	1.9702
		Apolipoprotein E	0.1939	5.2743	16.7676	0.2597	9.1719
		Clusterin	0.1153	0	0	0.018	5.7209
		Complement C3	1.2021	1.4381	1.0841	0.9977	1.096
		Complement C1q A	4.233	5.4467	6.8577	6.4377	0.2057
		Complement C1q B	7.0185	7.7033	3.339	9.9607	0.5208
		Complement C1q C	4.0042	2.9179	0.9144	3.4335	0.4525
		Mannose-binding protein A	12.3353	14.4693	10.0616	1.5962	0.8001
		Mannose-binding protein C	0.9571	1.6924	0.6884	1.2566	0
		Pentaxin	0.0378	0.193	1.1342	0.142	3.5516
		Serum amyloid A-4 protein	0	1.0048	0	0	0
		Fibrinogen α chain	0	0.1929	0.204	0.8299	0.1836
		Fibrinogen β chain	0.9969	0.8938	0.326	1.309	0.352
		Fibrinogen γ chain	0.6702	0.7374	0	1.0168	0.2977
		Ig λ-2 chain C region	0.8774	0	0	0.4937	0.284
		Ig μ chain C region	4.2789	1.4743	1.1299	3.2352	2.8061
		Ig heavy constant γ 3	0.4507	0.4598	0	1.4371	0.4619
		Transthyretin	0	0.4268	0	0	2.5047
		Serum paraoxonase/arylesterase 1	0	1.2804	0.4514	0	0.4062
		Albumin	0.3469	2.2855	0.3466	0.3118	0.3118
	Figure 5i
		the abundance (%)
		ApoA1	ApoA4	ApoC3	ApoE	C1q A	C1q B	MBPA
	liposome	0.7566	0.5788	3.5224	0.8892	8.6823	4.4983	6.6655
	75kPa@lipid	20.0206	3.3205	4.1288	4.2573	12.6434	8.1707	7.7653
	188kPa@lipid	26.8389	3.2188	6.5752	4.1673	2.5069	1.2477	1.6537
	1400kPa@lipid	6.3219	1.8368	1.9669	5.2563	17.0454	9.9459	8.724
	PLGA@lipid	7.8223	9.7985	4.6177	5.4042	1.8343	0.7415	0.7794
	lec liposome	1.833	3.272	1.6145	6.8547	3.3709	1.9695	6.0728
	75kPa@lec	23.3893	6.0085	4.447	7.3304	3.2115	1.787	4.2266
	188kPa@lec	26.033	6.4171	3.6031	13.0729	1.9149	0.9324	1.3721
	1400kPa@lec	2.315	0.4723	2.7962	0	9.2634	8.2246	17.8489
	PLGA@lec	0.6533	0	2.3016	0.4188	6.7278	5.8027	10.8221

## Sheet: Supplementary Figure 2
		Supplementary Figure 2 b
		liposome			75kPa@lipid			100kPa@lipid			188kPa@lipid			350kPa@lipid			700kPa@lipid			1400kPa@lipid			1700kPa@lipid
			control	+ triton X100		control	+ triton X100		control	+ triton X100		control	+ triton X100		control	+ triton X100		control	+ triton X100		control	+ triton X100		control	+ triton X100
		size (nm)	Intensity (Percentage)	Intensity (Percentage)	size (nm)	Intensity (Percentage)	Intensity (Percentage)	size (nm)	Intensity (Percentage)	Intensity (Percentage)	size (nm)	Intensity (Percentage)	Intensity (Percentage)	size (nm)	Intensity (Percentage)	Intensity (Percentage)	size (nm)	Intensity (Percentage)	Intensity (Percentage)	size (nm)	Intensity (Percentage)	Intensity (Percentage)	size (nm)	Intensity (Percentage)	Intensity (Percentage)
		0.4	0	0	0.4	0	0	0.4	0	0	0.4	0	0	0.4	0	0	0.4	0	0	0.4	0	0	0.4	0	0
		0.463	0	0	0.463	0	0	0.463	0	0	0.463	0	0	0.463	0	0	0.463	0	0	0.463	0	0	0.463	0	0
		0.536	0	0	0.536	0	0	0.536	0	0	0.536	0	0	0.536	0	0	0.536	0	0	0.536	0	0	0.536	0	0
		0.621	0	0	0.621	0	0	0.621	0	0	0.621	0	0	0.621	0	0	0.621	0	0	0.621	0	0	0.621	0	0
		0.719	0	0	0.719	0	0	0.719	0	0	0.719	0	0	0.719	0	0	0.719	0	0	0.719	0	0	0.719	0	0
		0.833	0	0	0.833	0	0	0.833	0	0	0.833	0	0	0.833	0	0	0.833	0	0	0.833	0	0	0.833	0	0
		0.965	0	0	0.965	0	0	0.965	0	0	0.965	0	0	0.965	0	0	0.965	0	0	0.965	0	0	0.965	0	0
		1.117	0	0	1.117	0	0	1.117	0	0	1.117	0	0	1.117	0	0	1.117	0	0	1.117	0	0	1.117	0	0
		1.294	0	0	1.294	0	0	1.294	0	0	1.294	0	0	1.294	0	0	1.294	0	0	1.294	0	0	1.294	0	0
		1.499	0	0	1.499	0	0	1.499	0	0	1.499	0	0	1.499	0	0	1.499	0	0	1.499	0	0	1.499	0	0
		1.736	0	0	1.736	0	0	1.736	0	0	1.736	0	0	1.736	0	0	1.736	0	0	1.736	0	0	1.736	0	0
		2.01	0	0	2.01	0	0	2.01	0	0	2.01	0	0	2.01	0	0	2.01	0	0	2.01	0	0	2.01	0	0
		2.328	0	0	2.328	0	0	2.328	0	0	2.328	0	0	2.328	0	0	2.328	0	0	2.328	0	0	2.328	0	0
		2.696	0	0	2.696	0	0	2.696	0	0	2.696	0	0	2.696	0	0	2.696	0	0	2.696	0	0	2.696	0	0
		3.122	0	0	3.122	0	0	3.122	0	0	3.122	0	0	3.122	0	0	3.122	0	0	3.122	0	0	3.122	0	0
		3.615	0	0	3.615	0	0	3.615	0	0	3.615	0	0	3.615	0	0	3.615	0	0	3.615	0	0	3.615	0	0
		4.187	0	0	4.187	0	0	4.187	0	0	4.187	0	0	4.187	0	0	4.187	0	0	4.187	0	0	4.187	0	0
		4.849	0	0	4.849	0	0	4.849	0	0	4.849	0	0	4.849	0	0.314	4.849	0	0	4.849	0	0	4.849	0	0
		5.615	0	0	5.615	0	0	5.615	0	0	5.615	0	0	5.615	0	0.992	5.615	0	0	5.615	0	1.282	5.615	0	0
		6.503	0	7.634	6.503	0	0	6.503	0	0	6.503	0	0	6.503	0	1.692	6.503	0	0	6.503	0	5.229	6.503	0	0
		7.531	0	19.151	7.531	0	0	7.531	0	0	7.531	0	0	7.531	0	2.029	7.531	0	0	7.531	0	9.076	7.531	0	0
		8.721	0	26.476	8.721	0	0	8.721	0	0	8.721	0	0	8.721	0	1.819	8.721	0	0	8.721	0	10.17	8.721	0	0
		10.1	0	25.004	10.1	0	0	10.1	0	0	10.1	0	0	10.1	0	1.175	10.1	0	0	10.1	0	7.929	10.1	0	0
		11.696	0	16.09	11.696	0	0	11.696	0	0	11.696	0	0	11.696	0	0.443	11.696	0	0	11.696	0	3.942	11.696	0	0
		13.545	0	5.644	13.545	0	0	13.545	0	0	13.545	0	0	13.545	0	0.005	13.545	0	0	13.545	0	0.773	13.545	0	1.776
		15.686	0	0	15.686	0	0	15.686	0	0	15.686	0	0	15.686	0	0	15.686	0	0	15.686	0	0	15.686	0	4.207
		18.166	0	0	18.166	0	0	18.166	0	0	18.166	0	0	18.166	0	0	18.166	0	0	18.166	0	0	18.166	0	4.381
		21.037	0	0	21.037	0	0	21.037	0	0	21.037	0	0	21.037	0	0	21.037	0	1.443	21.037	0	0	21.037	0	2.289
		24.363	0	0	24.363	0	0	24.363	0	0	24.363	0	0	24.363	0	0	24.363	0	3.036	24.363	0	0	24.363	0	0.221
		28.214	0	0	28.214	0	0	28.214	0	0	28.214	0	0	28.214	0	0	28.214	0	3.301	28.214	0	0	28.214	0	0
		37.84	0	0	32.674	0	0	32.674	0	0	32.674	0	0	32.674	0	0	32.674	0	2.213	32.674	0	0	32.674	0	0
		43.821	0	0	37.84	0	0	37.84	0	0	37.84	0	0	37.84	0	0	37.84	0	0.777	37.84	0	0	37.84	0	0
		50.748	0	0	43.821	0	0	43.821	0	0	43.821	0	0	43.821	0	0	43.821	0	0	43.821	0	0	43.821	0	0
		58.771	0	0	50.748	0	0	50.748	0	0	50.748	1.202	0	50.748	0.809	0.25	50.748	0	0	50.748	0	0	50.748	0	0
		68.061	0	0	58.771	0.14	0	58.771	0	0	58.771	4.797	0	58.771	2.903	1.642	58.771	0.298	1.198	58.771	0	0	58.771	2.048	0
		78.82	0	0	68.061	1.036	0	68.061	0	0	68.061	9.594	0	68.061	5.953	4.212	68.061	3.672	4.038	68.061	0	0.015	68.061	7.024	1.261
		91.28	0	0	78.82	2.828	0	78.82	0.514	0.066	78.82	13.881	3.576	78.82	9.248	7.454	78.82	8.899	7.951	78.82	2.235	1.468	78.82	12.8	4.559
		105.709	6.617	0	91.28	5.297	0.53	91.28	6.028	2.161	91.28	16.349	12.048	91.28	12.034	10.609	91.28	13.835	11.829	91.28	8.481	4.194	91.28	17.032	8.987
		122.42	17.545	0	105.709	8.016	3.689	105.709	13.778	6.378	105.709	16.438	20.173	105.709	13.73	12.934	105.709	16.833	14.524	105.709	16.017	7.294	105.709	18.351	13.044
		141.772	25.383	0	122.42	10.486	8.836	122.42	19.729	11.55	122.42	14.334	23.419	122.42	14.045	13.89	122.42	17.192	15.241	122.42	21.18	9.754	122.42	16.611	15.4
		164.183	25.261	0	141.772	12.267	14.142	141.772	21.354	15.993	141.772	10.766	20.539	141.772	12.998	13.267	141.772	15.112	13.775	141.772	21.594	10.843	141.772	12.653	15.356
		190.137	17.575	0	164.183	13.056	17.748	164.183	18.395	18.228	164.183	6.735	13.46	164.183	10.868	11.222	164.183	11.411	10.562	164.183	17.165	10.299	164.183	7.849	12.992
		220.194	7.217	0	190.137	12.736	18.485	190.137	12.47	17.507	190.137	3.22	5.817	190.137	8.114	8.236	190.137	7.184	6.553	190.137	9.987	8.352	190.137	3.608	9.092
		255.002	0.403	0	220.194	11.382	16.189	220.194	6.11	14.06	220.194	0.913	0.967	220.194	5.26	5.004	220.194	3.475	2.919	220.194	3.342	5.614	220.194	0.922	4.867
		295.312	0	0	255.002	9.244	11.681	255.002	1.622	9.034	255.002	0	0	255.002	2.793	2.259	255.002	1.011	0.642	255.002	0	2.881	255.002	0	1.569
		341.995	0	0	295.312	6.692	6.46	295.312	0	4.119	295.312	0	0	295.312	1.06	0.553	295.312	0	0	295.312	0	0.882	295.312	0	0
		396.058	0	0	341.995	4.153	2.19	341.995	0	0.904	341.995	0	0	341.995	0.185	0	341.995	0	0	341.995	0	0	341.995	0	0
		458.666	0	0	396.058	2.033	0.05	396.058	0	0	396.058	0	0	396.058	0	0	396.058	0	0	396.058	0	0	396.058	0	0
		531.172	0	0	458.666	0.622	0	458.666	0	0	458.666	0	0	458.666	0	0	458.666	0	0	458.666	0	0	458.666	0	0
		615.139	0	0	531.172	0.012	0	531.172	0	0	531.172	0	0	531.172	0	0	531.172	0	0	531.172	0	0	531.172	0	0
		712.379	0	0	615.139	0	0	615.139	0	0	615.139	0	0	615.139	0	0	615.139	0	0	615.139	0	0	615.139	0	0
		824.992	0	0	712.379	0	0	712.379	0	0	712.379	0	0	712.379	0	0	712.379	0	0	712.379	0	0	712.379	0	0
		955.406	0	0	824.992	0	0	824.992	0	0	824.992	0	0	824.992	0	0	824.992	0	0	824.992	0	0	824.992	0	0
		1106.43	0	0	955.406	0	0	955.406	0	0	955.406	0	0	955.406	0	0	955.406	0	0	955.406	0	0	955.406	0	0
		1281.34	0	0	1106.43	0	0	1106.43	0	0	1106.43	0	0	1106.43	0	0	1106.43	0	0	1106.43	0	0	1106.43	0	0
		1483.89	0	0	1281.34	0	0	1281.34	0	0	1281.34	0	0	1281.34	0	0	1281.34	0	0	1281.34	0	0	1281.34	0	0
		1718.47	0	0	1483.89	0	0	1483.89	0	0	1483.89	0	0	1483.89	0	0	1483.89	0	0	1483.89	0	0	1483.89	0	0
		1990.12	0	0	1718.47	0	0	1718.47	0	0	1718.47	0	0	1718.47	0	0	1718.47	0	0	1718.47	0	0	1718.47	0	0
		2304.72	0	0	1990.12	0	0	1990.12	0	0	1990.12	0	0	1990.12	0	0	1990.12	0	0	1990.12	0	0	1990.12	0	0
		2669.04	0	0	2304.72	0	0	2304.72	0	0	2304.72	0	0	2304.72	0	0	2304.72	0	0	2304.72	0	0	2304.72	0	0
		3090.96	0	0	2669.04	0	0	2669.04	0	0	2669.04	0	0	2669.04	0	0	2669.04	0	0	2669.04	0	0	2669.04	0	0
		3579.58	0	0	3090.96	0	0	3090.96	0	0	3090.96	0.01	0	3090.96	0	0	3090.96	0	0	3090.96	0	0	3090.96	0	0
		4145.44	0	0	3579.58	0	0	3579.58	0	0	3579.58	0.116	0	3579.58	0	0	3579.58	0.054	0	3579.58	0	0	3579.58	0.024	0
		4800.75	0	0	4145.44	0	0	4145.44	0	0	4145.44	0.316	0	4145.44	0	0	4145.44	0.179	0	4145.44	0	0	4145.44	0.148	0
		5559.64	0	0	4800.75	0	0	4800.75	0	0	4800.75	0.56	0	4800.75	0	0	4800.75	0.345	0	4800.75	0	0	4800.75	0.355	0
		6438.51	0	0	5559.64	0	0	5559.64	0	0	5559.64	0.769	0	5559.64	0	0	5559.64	0.499	0	5559.64	0	0	5559.64	0.573	0
		7456.3	0	0	6438.51	0	0	6438.51	0	0	6438.51	0	0	6438.51	0	0	6438.51	0	0	6438.51	0	0	6438.51	0	0
		8634.99	0	0	7456.3	0	0	7456.3	0	0	7456.3	0	0	7456.3	0	0	7456.3	0	0	7456.3	0	0	7456.3	0	0
		10000	0	0	8634.99	0	0	8634.99	0	0	8634.99	0	0	8634.99	0	0	8634.99	0	0	8634.99	0	0	8634.99	0	0
					10000	0	0	10000	0	0	10000	0	0	10000	0	0	10000	0	0	10000	0	0	10000	0	0

## Sheet: Supplementary Figure 3
		bulk gel for 75kPa@lipid		bulk gel for 100kPa@lipid		bulk gel for 188kPa@lipid		bulk gel for 350kPa@lipid		bulk gel for 700kPa@lipid		bulk gel for 1400kPa@lipid		bulk gel for1700kPa@lipid
		strain(%)	stress(kPa)	strain(%)	stress(kPa)	strain(%)	stress(kPa)	strain(%)	stress(kPa)	strain(%)	stress(kPa)	strain(%)	stress(kPa)	strain(%)	stress(kPa)
		0.16022	0.19025	0.001	0.08	0.001	-0.01	0.002	-0.04	0.002	-0.02	0.001	-0.03	0.002	-0.08
		0.72945	0.38242	0.007	0.07	0.004	0.05	0.01	-0.03	0.012	-0.01	0.007	-0.03	0.025	-0.04
		1.30467	0.57604	0.036	0.08	0.037	0.02	0.036	-0.01	0.022	-0.04	0.034	-0.03	0.032	0.03
		1.80414	0.76966	0.036	0.11	0.038	-0.02	0.037	-0.02	0.047	-0.03	0.034	0.09	0.034	0.14
		2.25993	0.96329	0.039	0.14	0.04	0.02	0.05	-0.01	0.052	0.01	0.046	0.14	0.047	0.17
		2.70954	1.15691	0.055	0.11	0.057	0.11	0.059	-0.03	0.064	0.05	0.054	0.18	0.056	0.22
		3.14183	1.35053	0.062	0.08	0.066	0.11	0.068	0.03	0.076	-0.02	0.064	0.18	0.065	0.25
		3.51336	1.54415	0.071	0.07	0.075	0.03	0.078	0.08	0.088	-0.05	0.073	0.24	0.074	0.32
		3.87044	1.73777	0.08	0.14	0.085	0	0.088	0.12	0.098	-0.04	0.083	0.28	0.082	0.44
		4.2215	1.93139	0.09	0.15	0.097	0.04	0.098	0.02	0.108	0	0.092	0.38	0.091	0.5
		4.57204	2.12501	0.097	0.12	0.104	0.13	0.107	-0.02	0.12	0.03	0.101	0.4	0.099	0.57
		4.92352	2.31863	0.106	0.09	0.114	0.15	0.117	0.08	0.131	0.03	0.11	0.4	0.108	0.53
		5.27921	2.51226	0.115	0.14	0.124	0.08	0.126	0.14	0.142	-0.04	0.119	0.46	0.116	0.58
		5.62944	2.70588	0.124	0.17	0.134	0.03	0.135	0.16	0.152	0.07	0.128	0.52	0.125	0.69
		5.98432	2.8995	0.132	0.14	0.144	0.1	0.145	0.05	0.164	0.16	0.137	0.57	0.134	0.81
		6.33918	3.09313	0.141	0.16	0.154	0.16	0.155	0.08	0.175	0.19	0.147	0.6	0.143	0.84
		6.69004	3.28674	0.15	0.15	0.164	0.15	0.165	0.11	0.186	0.18	0.156	0.65	0.151	0.81
		7.03914	3.48036	0.159	0.16	0.174	0.11	0.175	0.2	0.198	0.15	0.165	0.65	0.16	0.88
		7.38774	3.67399	0.168	0.11	0.183	0.06	0.184	0.18	0.208	0.21	0.174	0.75	0.169	0.96
		7.73393	3.86761	0.176	0.18	0.193	0.14	0.194	0.13	0.219	0.31	0.183	0.8	0.177	1.1
		8.08935	4.06123	0.185	0.16	0.203	0.2	0.205	0.12	0.23	0.36	0.192	0.82	0.186	1.09
		8.42987	4.25485	0.193	0.17	0.213	0.19	0.214	0.18	0.241	0.32	0.201	0.85	0.194	1.1
		8.7719	4.44847	0.202	0.15	0.222	0.14	0.224	0.25	0.253	0.32	0.21	0.89	0.203	1.13
		9.10623	4.64209	0.211	0.17	0.232	0.1	0.234	0.21	0.264	0.39	0.22	0.95	0.212	1.26
		9.43581	4.83571	0.221	0.18	0.242	0.15	0.244	0.21	0.275	0.45	0.229	1.01	0.221	1.36
		9.76318	5.02934	0.229	0.18	0.252	0.23	0.253	0.17	0.286	0.51	0.238	1.06	0.23	1.37
		10.0934	5.22296	0.238	0.19	0.262	0.22	0.263	0.23	0.297	0.48	0.248	1.05	0.239	1.38
		10.4173	5.41657	0.248	0.16	0.272	0.15	0.272	0.28	0.308	0.46	0.257	1.12	0.247	1.41
		10.7422	5.6102	0.256	0.21	0.283	0.17	0.282	0.28	0.319	0.58	0.266	1.18	0.256	1.55
		11.0545	5.80382	0.265	0.17	0.293	0.2	0.292	0.25	0.33	0.59	0.275	1.24	0.265	1.62
		11.3747	5.99744	0.274	0.19	0.303	0.25	0.302	0.23	0.341	0.6	0.285	1.27	0.274	1.66
		11.681	6.19106	0.283	0.23	0.313	0.25	0.311	0.29	0.352	0.64	0.295	1.3	0.283	1.65
		11.9918	6.38468	0.292	0.21	0.323	0.2	0.321	0.33	0.364	0.66	0.304	1.34	0.292	1.72
		12.2953	6.5783	0.301	0.19	0.333	0.16	0.33	0.34	0.374	0.68	0.313	1.41	0.3	1.82
		12.6052	6.77192	0.31	0.19	0.343	0.23	0.34	0.3	0.385	0.74	0.323	1.49	0.309	1.9
		12.9068	6.96554	0.318	0.21	0.353	0.31	0.35	0.29	0.396	0.75	0.331	1.5	0.318	1.94
		13.2034	7.15917	0.328	0.22	0.362	0.26	0.36	0.33	0.407	0.77	0.34	1.55	0.327	1.91
		13.5059	7.35279	0.336	0.23	0.372	0.25	0.369	0.39	0.419	0.82	0.35	1.6	0.335	2
		13.7911	7.54642	0.345	0.2	0.382	0.21	0.379	0.37	0.43	0.85	0.358	1.68	0.344	2.08
		14.084	7.74003	0.354	0.2	0.392	0.27	0.388	0.36	0.442	0.89	0.368	1.76	0.352	2.19
		14.3727	7.93365	0.363	0.24	0.401	0.31	0.397	0.34	0.453	0.91	0.378	1.83	0.361	2.18
		14.6582	8.12728	0.371	0.25	0.411	0.31	0.407	0.38	0.464	0.93	0.386	1.88	0.37	2.21
		14.9463	8.3209	0.38	0.25	0.421	0.25	0.417	0.44	0.475	0.97	0.396	1.95	0.378	2.25
		15.2207	8.51451	0.389	0.23	0.431	0.26	0.427	0.44	0.486	1.01	0.405	2.05	0.387	2.37
		15.4974	8.70814	0.398	0.2	0.441	0.32	0.436	0.38	0.497	1	0.413	2.12	0.396	2.45
		15.7753	8.90175	0.407	0.25	0.45	0.34	0.446	0.4	0.508	1.06	0.423	2.17	0.405	2.44
		16.0453	9.09538	0.415	0.28	0.46	0.35	0.455	0.45	0.519	1.13	0.433	2.25	0.413	2.49
		16.3139	9.289	0.424	0.24	0.47	0.27	0.466	0.49	0.53	1.14	0.441	2.32	0.422	2.52
		16.5891	9.48262	0.433	0.24	0.48	0.3	0.476	0.48	0.54	1.15	0.451	2.41	0.431	2.64
		16.8561	9.67624	0.441	0.24	0.49	0.33	0.485	0.46	0.552	1.16	0.46	2.49	0.439	2.7
		17.12	9.86987	0.45	0.27	0.499	0.39	0.495	0.45	0.563	1.22	0.468	2.55	0.448	2.73
		17.3766	10.0635	0.459	0.3	0.509	0.37	0.506	0.49	0.574	1.29	0.477	2.61	0.456	2.72
		17.6303	10.2571	0.468	0.3	0.519	0.32	0.516	0.56	0.585	1.29	0.486	2.68	0.465	2.81
		17.8844	10.4507	0.477	0.27	0.529	0.33	0.525	0.52	0.596	1.24	0.497	2.76	0.474	2.9
		18.1368	10.6443	0.485	0.26	0.538	0.38	0.535	0.52	0.608	1.29	0.505	2.84	0.483	2.95
		18.3897	10.838	0.494	0.26	0.548	0.41	0.545	0.5	0.618	1.41	0.515	2.92	0.492	2.98
		18.6347	11.0316	0.503	0.3	0.559	0.38	0.554	0.57	0.629	1.45	0.524	2.96	0.5	2.99
		18.8779	11.2252	0.512	0.29	0.568	0.37	0.564	0.59	0.64	1.47	0.534	3.05	0.509	3.08
		19.1211	11.4188	0.521	0.28	0.579	0.35	0.573	0.6	0.651	1.39	0.543	3.14	0.519	3.16
		19.3564	11.6125	0.53	0.27	0.589	0.4	0.583	0.54	0.662	1.43	0.552	3.22	0.527	3.24
		19.5958	11.8061	0.54	0.31	0.599	0.45	0.592	0.57	0.673	1.56	0.562	3.27	0.536	3.23
		19.8328	11.9997	0.548	0.31	0.609	0.43	0.602	0.63	0.684	1.62	0.571	3.35	0.545	3.28
		20.0636	12.1934	0.557	0.33	0.618	0.39	0.611	0.64	0.694	1.57	0.58	3.42	0.554	3.35
		20.2938	12.387	0.566	0.31	0.628	0.4	0.621	0.64	0.706	1.56	0.59	3.49	0.563	3.44
		20.52	12.5806	0.575	0.28	0.638	0.46	0.631	0.62	0.718	1.6	0.599	3.59	0.571	3.5
		20.7476	12.7743	0.584	0.34	0.648	0.46	0.641	0.63	0.728	1.67	0.608	3.65	0.58	3.51
		20.9714	12.9679	0.592	0.33	0.658	0.46	0.65	0.66	0.739	1.76	0.617	3.72	0.589	3.55
		21.196	13.1615	0.601	0.34	0.667	0.42	0.659	0.72	0.751	1.72	0.626	3.77	0.597	3.61
		21.4133	13.3552	0.61	0.3	0.677	0.44	0.67	0.69	0.762	1.73	0.635	3.88	0.606	3.72
		21.6323	13.5488	0.618	0.32	0.687	0.48	0.679	0.68	0.773	1.76	0.644	3.94	0.614	3.75
		21.8484	13.7424	0.627	0.33	0.697	0.5	0.689	0.69	0.784	1.86	0.654	3.99	0.623	3.77
		22.0603	13.9361	0.636	0.38	0.707	0.49	0.698	0.72	0.796	1.91	0.663	4.06	0.632	3.82
		22.2743	14.1297	0.645	0.36	0.717	0.46	0.708	0.75	0.808	1.9	0.672	4.14	0.641	3.88
		22.4845	14.3233	0.653	0.32	0.727	0.47	0.717	0.75	0.818	1.87	0.681	4.22	0.649	3.99
		22.6894	14.517	0.663	0.31	0.736	0.51	0.727	0.73	0.829	1.89	0.69	4.27	0.658	4.01
		22.8966	14.7106	0.671	0.34	0.746	0.55	0.737	0.71	0.84	2.02	0.7	4.37	0.667	4.06
		23.0998	14.9043	0.68	0.41	0.756	0.51	0.747	0.79	0.851	2.05	0.709	4.41	0.675	4.09
		23.2997	15.0979	0.689	0.38	0.766	0.51	0.756	0.8	0.862	2.06	0.717	4.49	0.685	4.17
		23.5006	15.2915	0.697	0.35	0.775	0.51	0.766	0.79	0.873	2.03	0.727	4.57	0.693	4.25
		23.6931	15.4852	0.706	0.3	0.786	0.53	0.776	0.79	0.884	2.06	0.736	4.65	0.701	4.29
		23.8877	15.6788	0.715	0.38	0.795	0.57	0.786	0.79	0.895	2.15	0.745	4.7	0.71	4.32
		24.0834	15.8724	0.724	0.41	0.805	0.54	0.796	0.83	0.906	2.21	0.754	4.76	0.719	4.36
		24.2737	16.0661	0.733	0.41	0.815	0.53	0.806	0.85	0.917	2.22	0.764	4.85	0.727	4.45
		24.4636	16.2597	0.741	0.38	0.825	0.54	0.816	0.87	0.928	2.18	0.773	4.91	0.736	4.52
		24.6523	16.4533	0.75	0.32	0.834	0.6	0.826	0.82	0.939	2.23	0.781	5.01	0.745	4.57
		24.838	16.647	0.759	0.38	0.844	0.59	0.835	0.85	0.95	2.29	0.791	5.05	0.754	4.59
		25.0224	16.8406	0.768	0.43	0.855	0.59	0.845	0.89	0.961	2.37	0.8	5.13	0.762	4.65
		25.2051	17.0342	0.777	0.45	0.864	0.57	0.854	0.91	0.972	2.37	0.81	5.18	0.772	4.69
		25.3858	17.2279	0.786	0.36	0.875	0.58	0.864	0.91	0.983	2.36	0.819	5.29	0.78	4.78
		25.5638	17.4215	0.795	0.37	0.885	0.63	0.874	0.9	0.993	2.37	0.829	5.35	0.789	4.84
		25.7413	17.6151	0.804	0.39	0.894	0.63	0.883	0.91	1.005	2.45	0.838	5.4	0.798	4.88
		25.9162	17.8088	0.813	0.46	0.905	0.62	0.893	0.92	1.016	2.53	0.848	5.46	0.807	4.93
		26.0935	18.0024	0.822	0.45	0.915	0.6	0.902	0.98	1.027	2.5	0.857	5.54	0.816	4.98
		26.2707	18.196	0.831	0.38	0.925	0.63	0.912	0.94	1.038	2.53	0.866	5.64	0.825	5.07
		26.4422	18.3897	0.839	0.4	0.935	0.65	0.921	0.94	1.049	2.53	0.875	5.7	0.833	5.1
		26.6157	18.5833	0.848	0.42	0.944	0.66	0.931	0.97	1.06	2.62	0.884	5.75	0.842	5.17
		26.7836	18.7769	0.857	0.48	0.954	0.65	0.942	1.03	1.072	2.65	0.893	5.66	0.85	5.2
		26.9516	18.9706	0.866	0.44	0.964	0.63	0.951	1.02	1.083	2.68	0.903	5.72	0.86	5.25
		27.1176	19.1642	0.875	0.41	0.974	0.66	0.96	0.98	1.094	2.67	0.911	5.8	0.868	5.35
		27.2801	19.3579	0.884	0.39	0.983	0.69	0.97	0.99	1.106	2.69	0.921	5.88	0.877	5.39
		27.4404	19.5515	0.892	0.47	0.993	0.71	0.979	1.03	1.117	2.78	0.93	5.93	0.885	5.43
		27.6039	19.7451	0.901	0.5	1.003	0.68	0.989	1.08	1.128	2.81	0.939	5.99	0.894	5.48
		27.7621	19.9388	0.91	0.45	1.013	0.67	0.999	1.06	1.138	2.83	0.948	6.07	0.903	5.55
		27.9198	20.1324	0.919	0.43	1.023	0.7	1.008	1.05	1.15	2.85	0.958	6.15	0.911	5.61
		28.0799	20.326	0.928	0.42	1.033	0.73	1.018	1.04	1.161	2.86	0.966	6.23	0.92	5.66
		28.2355	20.5197	0.937	0.48	1.042	0.73	1.028	1.07	1.171	2.91	0.976	6.28	0.929	5.71
		28.3904	20.7133	0.946	0.5	1.052	0.71	1.037	1.13	1.183	3.02	0.985	6.29	0.938	5.75
		28.5459	20.9069	0.954	0.49	1.062	0.72	1.047	1.11	1.194	2.98	0.994	6.33	0.946	5.83
		28.695	21.1006	0.963	0.43	1.072	0.73	1.057	1.09	1.205	2.97	1.003	6.42	0.955	5.87
		28.846	21.2942	0.972	0.47	1.081	0.77	1.067	1.09	1.216	3.04	1.012	6.47	0.964	5.94
		28.9981	21.4878	0.98	0.5	1.091	0.76	1.077	1.15	1.227	3.1	1.022	6.52	0.972	5.98
		29.1487	21.6815	0.989	0.5	1.101	0.76	1.087	1.16	1.238	3.13	1.031	6.59	0.981	6.05
		29.2951	21.8751	0.998	0.49	1.11	0.74	1.097	1.16	1.249	3.15	1.039	6.63	0.99	6.08
		29.44	22.0688	1.006	0.46	1.121	0.77	1.107	1.18	1.26	3.15	1.049	6.72	0.998	6.16
		29.585	22.2624	1.015	0.5	1.13	0.82	1.116	1.14	1.271	3.16	1.058	6.8	1.006	6.22
		29.7283	22.456	1.024	0.51	1.14	0.79	1.126	1.18	1.282	3.25	1.067	6.84	1.016	6.26
		29.8697	22.6497	1.033	0.52	1.15	0.8	1.136	1.23	1.293	3.28	1.077	6.9	1.025	6.33
		30.0121	22.8433	1.042	0.49	1.16	0.79	1.145	1.23	1.304	3.3	1.087	6.99	1.033	6.37
		30.1529	23.0369	1.051	0.5	1.171	0.83	1.155	1.2	1.316	3.32	1.096	7.09	1.042	6.44
		30.2946	23.2306	1.06	0.5	1.181	0.82	1.164	1.23	1.326	3.33	1.105	7.12	1.051	6.5
		30.4339	23.4242	1.07	0.54	1.191	0.84	1.174	1.24	1.336	3.41	1.114	7.2	1.06	6.57
		30.5702	23.6178	1.079	0.55	1.201	0.83	1.184	1.28	1.347	3.44	1.124	7.26	1.069	6.6
		30.7052	23.8114	1.087	0.51	1.211	0.82	1.193	1.28	1.359	3.45	1.133	7.34	1.078	6.67
		30.8421	24.005	1.096	0.51	1.221	0.86	1.203	1.26	1.37	3.47	1.142	7.43	1.087	6.74
		30.9773	24.1986	1.105	0.53	1.23	0.86	1.213	1.28	1.381	3.52	1.152	7.51	1.096	6.79
		31.111	24.3922	1.114	0.56	1.24	0.88	1.222	1.3	1.392	3.57	1.161	7.55	1.104	6.86
		31.2413	24.5858	1.122	0.55	1.25	0.87	1.232	1.34	1.403	3.63	1.169	7.61	1.113	6.91
		31.375	24.7794	1.131	0.54	1.26	0.88	1.242	1.34	1.414	3.71	1.179	7.7	1.121	6.96
		31.5058	24.973	1.14	0.54	1.27	0.87	1.251	1.33	1.425	3.71	1.188	7.79	1.13	7.03
		31.6344	25.1666	1.148	0.53	1.279	0.9	1.261	1.32	1.437	3.79	1.197	7.86	1.138	7.08
		31.763	25.3603	1.157	0.57	1.289	0.9	1.271	1.36	1.449	3.85	1.206	7.91	1.147	7.14
		31.893	25.5539	1.166	0.57	1.299	0.91	1.28	1.4	1.46	3.9	1.215	7.99	1.156	7.19
		32.021	25.7475	1.175	0.59	1.31	0.92	1.29	1.39	1.471	3.94	1.225	8.04	1.165	7.25
		32.146	25.9411	1.184	0.57	1.319	0.92	1.299	1.38	1.482	3.99	1.234	8.16	1.174	7.28
		32.2702	26.1347	1.193	0.51	1.329	0.94	1.309	1.38	1.493	4.01	1.243	8.22	1.182	7.39
		32.3952	26.3283	1.201	0.57	1.339	0.94	1.319	1.44	1.505	4.07	1.253	8.26	1.191	7.43
		32.5174	26.5219	1.21	0.61	1.349	0.94	1.329	1.44	1.515	4.2	1.261	8.32	1.2	7.46
		32.6393	26.7155	1.219	0.63	1.358	0.94	1.338	1.44	1.526	4.2	1.27	8.4	1.208	7.52
		32.7622	26.9091	1.228	0.57	1.368	0.99	1.348	1.44	1.537	4.22	1.28	8.48	1.217	7.61
		32.8853	27.1027	1.236	0.57	1.378	0.97	1.358	1.45	1.548	4.25	1.289	8.53	1.225	7.64
		33.0066	27.2963	1.245	0.55	1.387	0.97	1.368	1.47	1.559	4.33	1.298	8.6	1.233	7.68
		33.1272	27.4899	1.254	0.6	1.397	0.99	1.378	1.5	1.571	4.36	1.307	8.64	1.243	7.77
		33.2472	27.6835	1.262	0.69	1.407	0.97	1.388	1.51	1.581	4.45	1.316	8.72	1.252	7.79
		33.3664	27.8771	1.271	0.66	1.417	1	1.398	1.49	1.591	4.46	1.326	8.82	1.26	7.88
		33.4838	28.0708	1.28	0.51	1.426	1.01	1.408	1.52	1.603	4.48	1.334	8.9	1.269	7.93
		33.6021	28.2644	1.289	0.49	1.436	1.02	1.417	1.54	1.615	4.56	1.343	8.95	1.278	7.99
		33.7181	28.458	1.298	0.63	1.447	1.01	1.426	1.55	1.625	4.6	1.353	9.01	1.286	8.01
		33.8325	28.6516	1.307	0.72	1.457	1.03	1.436	1.55	1.636	4.7	1.363	9.1	1.295	8.11
		33.9466	28.8452	1.316	0.74	1.467	1.03	1.446	1.56	1.647	4.7	1.372	9.19	1.305	8.17
		34.0618	29.0388	1.325	0.57	1.477	1.05	1.455	1.56	1.658	4.73	1.381	9.25	1.313	8.21
		34.1726	29.2324	1.334	0.49	1.487	1.06	1.465	1.59	1.669	4.78	1.391	9.31	1.322	8.29
		34.2844	29.426	1.343	0.6	1.497	1.04	1.475	1.62	1.68	4.88	1.4	9.37	1.332	8.33
		34.3959	29.6196	1.352	0.76	1.507	1.07	1.484	1.6	1.691	4.91	1.409	9.45	1.34	8.38
		34.5081	29.8132	1.361	0.71	1.517	1.07	1.494	1.63	1.702	4.93	1.418	9.54	1.349	8.45
		34.6178	30.0068	1.369	0.58	1.527	1.09	1.503	1.61	1.713	4.98	1.428	9.62	1.357	8.55
		34.7255	30.2004	1.378	0.54	1.536	1.08	1.514	1.66	1.724	5.02	1.437	9.68	1.366	8.56
		34.8365	30.394	1.387	0.62	1.546	1.1	1.523	1.66	1.736	5.14	1.446	9.74	1.375	8.63
		34.9435	30.5876	1.396	0.76	1.556	1.1	1.533	1.65	1.747	5.18	1.456	9.82	1.383	8.69
		35.05	30.7812	1.404	0.72	1.565	1.11	1.542	1.68	1.758	5.18	1.464	9.92	1.392	8.74
		35.1542	30.9748	1.413	0.62	1.575	1.14	1.552	1.7	1.769	5.21	1.474	9.97	1.401	8.82
		35.254	31.1684	1.422	0.58	1.585	1.13	1.561	1.71	1.781	5.34	1.483	10.03	1.41	8.85
		35.3575	31.362	1.431	0.63	1.595	1.12	1.571	1.7	1.792	5.35	1.492	10.09	1.418	8.91
		35.4603	31.5556	1.44	0.75	1.605	1.13	1.581	1.74	1.804	5.37	1.501	10.16	1.427	8.98
		35.5633	31.7492	1.449	0.77	1.615	1.16	1.59	1.71	1.814	5.47	1.51	10.26	1.436	9.06
		35.6671	31.9429	1.457	0.65	1.625	1.17	1.6	1.75	1.824	5.49	1.519	10.33	1.444	9.09
		35.7698	32.1365	1.466	0.58	1.634	1.17	1.609	1.76	1.836	5.54	1.529	10.38	1.453	9.17
		35.8715	32.3301	1.475	0.69	1.644	1.18	1.619	1.76	1.847	5.59	1.538	10.44	1.462	9.22
		35.9775	32.5237	1.484	0.76	1.654	1.17	1.629	1.79	1.858	5.64	1.547	10.55	1.471	9.27
		36.0765	32.7173	1.493	0.77	1.664	1.19	1.639	1.79	1.869	5.67	1.557	10.62	1.479	9.36
		36.1762	32.9109	1.501	0.65	1.674	1.2	1.649	1.8	1.88	5.75	1.565	10.69	1.488	9.37
		36.2759	33.1045	1.51	0.61	1.683	1.23	1.658	1.8	1.891	5.78	1.574	10.77	1.496	9.47
		36.376	33.2981	1.519	0.7	1.693	1.2	1.669	1.82	1.902	5.82	1.583	10.8	1.505	9.51
		36.4725	33.4917	1.528	0.79	1.703	1.23	1.679	1.81	1.914	5.91	1.592	10.88	1.514	9.58
		36.5706	33.6853	1.536	0.77	1.713	1.24	1.688	1.86	1.924	5.93	1.602	10.97	1.522	9.57
		36.6686	33.8789	1.545	0.66	1.723	1.24	1.698	1.87	1.936	5.99	1.611	11.04	1.531	9.69
		36.7651	34.0725	1.554	0.66	1.733	1.24	1.708	1.85	1.946	6.02	1.62	11.09	1.54	9.78
		36.8628	34.2661	1.563	0.68	1.742	1.26	1.717	1.87	1.957	6.09	1.63	11.16	1.549	9.84
		36.9591	34.4597	1.572	0.8	1.752	1.27	1.727	1.88	1.968	6.12	1.639	11.25	1.558	9.88
		37.0523	34.6534	1.581	0.79	1.762	1.25	1.736	1.95	1.979	6.16	1.648	11.33	1.566	9.87
		37.1455	34.847	1.59	0.71	1.773	1.28	1.746	1.92	1.99	6.24	1.658	11.42	1.576	9.93
		37.2403	35.0406	1.599	0.67	1.783	1.29	1.756	1.91	2.001	6.27	1.667	11.48	1.584	9.97
		37.3339	35.2342	1.608	0.71	1.793	1.3	1.765	1.9	2.012	6.33	1.677	11.54	1.593	10.15
		37.4295	35.4278	1.617	0.82	1.803	1.29	1.775	1.96	2.023	6.35	1.686	11.63	1.602	10.3
		37.5225	35.6214	1.626	0.8	1.813	1.33	1.785	1.97	2.034	6.42	1.695	11.72	1.611	10.29
		37.614	35.815	1.635	0.74	1.823	1.31	1.794	1.98	2.045	6.45	1.704	11.78	1.62	10.15
		37.704	36.0086	1.644	0.67	1.832	1.3	1.804	1.97	2.056	6.52	1.713	11.85	1.628	10.22
		37.7953	36.2022	1.653	0.75	1.842	1.36	1.813	1.94	2.068	6.57	1.723	11.9	1.637	10.46
		37.8869	36.3958	1.661	0.82	1.852	1.35	1.824	2.03	2.079	6.61	1.732	11.99	1.646	10.57
		37.9753	36.5894	1.67	0.85	1.861	1.34	1.833	2.03	2.09	6.65	1.741	12.1	1.655	10.57
		38.0636	36.783	1.679	0.76	1.872	1.33	1.843	2.03	2.102	6.71	1.75	12.14	1.663	10.45
		38.1524	36.9766	1.687	0.65	1.881	1.37	1.852	2.01	2.113	6.78	1.76	12.23	1.672	10.52
		38.2425	37.1703	1.696	0.77	1.891	1.38	1.862	2.04	2.124	6.8	1.768	12.28	1.68	10.73
		38.3309	37.3639	1.705	0.9	1.901	1.39	1.871	2.05	2.135	6.88	1.778	12.37	1.689	10.87
		38.417	37.5575	1.714	0.83	1.911	1.39	1.881	2.1	2.146	6.9	1.787	12.43	1.697	10.82
		38.5063	37.7511	1.723	0.68	1.92	1.38	1.89	2.09	2.157	6.96	1.796	12.52	1.707	10.74
		38.5939	37.9447	1.731	0.73	1.931	1.4	1.9	2.05	2.169	6.99	1.805	12.57	1.715	10.83
		38.6782	38.1383	1.74	0.86	1.941	1.43	1.91	2.09	2.179	7.06	1.815	12.63	1.724	11.02
		38.7632	38.3319	1.749	0.92	1.95	1.44	1.92	2.11	2.189	7.13	1.823	12.73	1.733	11.19
		38.852	38.5255	1.758	0.83	1.96	1.42	1.93	2.16	2.201	7.17	1.833	12.81	1.741	11.09
		38.937	38.7191	1.766	0.67	1.97	1.44	1.94	2.14	2.212	7.2	1.842	12.88	1.75	11.06
		39.0189	38.9127	1.775	0.76	1.979	1.44	1.95	2.15	2.223	7.22	1.851	12.93	1.758	11.15
		39.1024	39.1063	1.784	0.89	1.989	1.46	1.959	2.14	2.234	7.29	1.86	13.01	1.767	11.33
		39.1839	39.2999	1.793	0.94	1.999	1.48	1.969	2.16	2.245	7.36	1.869	13.08	1.775	11.45
		39.2664	39.4935	1.801	0.8	2.009	1.45	1.979	2.22	2.256	7.44	1.878	13.18	1.784	11.4
		39.3471	39.6872	1.81	0.73	2.018	1.47	1.989	2.22	2.267	7.43	1.887	13.24	1.794	11.36
		39.4269	39.8808	1.819	0.76	2.028	1.48	1.998	2.2	2.279	7.46	1.896	13.29	1.802	11.45
		39.5104	40.0744	1.828	0.86	2.039	1.51	2.008	2.18	2.289	7.55	1.906	13.37	1.811	11.67
		39.5938	40.268	1.837	0.98	2.048	1.5	2.018	2.23	2.3	7.64	1.916	13.46	1.819	11.73
		39.6732	40.4616	1.846	0.85	2.059	1.52	2.027	2.28	2.311	7.68	1.925	13.55	1.829	11.71
		39.7534	40.6552	1.855	0.75	2.069	1.5	2.037	2.29	2.322	7.66	1.934	13.63	1.838	11.64
		39.8344	40.8488	1.864	0.77	2.079	1.52	2.047	2.25	2.333	7.69	1.943	13.69	1.846	11.76
		39.9146	41.0424	1.873	0.92	2.089	1.56	2.057	2.25	2.344	7.78	1.954	13.75	1.855	11.97
		39.9935	41.236	1.882	0.9	2.099	1.56	2.066	2.31	2.355	7.94	1.963	13.86	1.864	12.05
		40.0713	41.4296	1.891	0.84	2.109	1.56	2.076	2.32	2.367	7.9	1.972	13.93	1.873	11.99
		40.1494	41.6232	1.9	0.87	2.119	1.54	2.086	2.33	2.377	7.89	1.981	13.98	1.882	11.98
		40.2279	41.8168	1.908	0.9	2.129	1.59	2.095	2.29	2.388	7.95	1.99	14.06	1.891	12.1
		40.3051	42.0104	1.917	0.89	2.139	1.58	2.105	2.32	2.399	8.02	1.999	14.13	1.899	12.24
		40.382	42.2041	1.926	0.87	2.148	1.6	2.114	2.35	2.411	8.16	2.008	14.22	1.907	12.34
		40.4581	42.3977	1.934	0.9	2.158	1.59	2.124	2.39	2.422	8.16	2.017	14.29	1.916	12.28
		40.5337	42.5913	1.943	0.82	2.168	1.59	2.134	2.36	2.433	8.14	2.027	14.37	1.925	12.27
		40.6078	42.7849	1.952	0.88	2.178	1.6	2.143	2.36	2.445	8.17	2.036	14.43	1.933	12.41
		40.684	42.9785	1.961	0.95	2.187	1.62	2.152	2.39	2.457	8.31	2.045	14.5	1.943	12.55
		40.7606	43.1721	1.97	0.91	2.197	1.64	2.162	2.4	2.467	8.37	2.054	14.6	1.952	12.61
		40.835	43.3657	1.979	0.88	2.207	1.63	2.172	2.44	2.478	8.39	2.063	14.67	1.96	12.59
		40.9091	43.5593	1.987	0.88	2.217	1.64	2.182	2.44	2.489	8.38	2.072	14.73	1.968	12.63
		40.9829	43.7529	1.997	0.9	2.227	1.65	2.191	2.42	2.5	8.4	2.082	14.8	1.977	12.71
		41.0567	43.9465	2.005	0.91	2.237	1.67	2.201	2.41	2.511	8.57	2.091	14.87	1.986	12.86
		41.1317	44.1401	2.014	0.98	2.247	1.68	2.211	2.49	2.522	8.61	2.1	14.96	1.994	12.9
		41.2041	44.3337	2.023	0.88	2.256	1.68	2.221	2.52	2.533	8.63	2.109	15.05	2.003	12.88
		41.2749	44.5273	2.031	0.89	2.266	1.69	2.23	2.48	2.544	8.63	2.118	15.11	2.012	12.94
		41.3483	44.7209	2.04	0.93	2.275	1.69	2.24	2.47	2.555	8.67	2.127	15.19	2.02	13.04
		41.4215	44.9145	2.048	0.93	2.285	1.7	2.251	2.48	2.566	8.78	2.136	15.25	2.029	13.16
		41.4935	45.1082	2.057	0.97	2.295	1.72	2.26	2.54	2.577	8.89	2.145	15.33	2.038	13.18
		41.5643	45.3018	2.066	0.94	2.305	1.74	2.27	2.57	2.588	8.86	2.155	15.41	2.046	13.19
		41.634	45.4954	2.075	0.91	2.315	1.72	2.28	2.55	2.599	8.84	2.164	15.47	2.055	13.24
		41.7034	45.689	2.084	0.9	2.325	1.72	2.29	2.52	2.61	8.99	2.173	15.54	2.064	13.37
		41.7716	45.8826	2.093	0.99	2.334	1.76	2.299	2.55	2.622	9	2.182	15.61	2.073	13.46
		41.8376	46.0714	2.102	0.97	2.345	1.76	2.309	2.6	2.632	9.05	2.192	15.72	2.081	13.48
		41.9041	46.2601	2.111	0.97	2.355	1.79	2.318	2.61	2.643	9.15	2.201	15.79	2.091	13.51
		41.9778	46.4537	2.12	0.92	2.365	1.77	2.328	2.61	2.654	9.17	2.21	15.86	2.1	13.56
		42.0497	46.6474	2.129	0.98	2.375	1.76	2.338	2.58	2.665	9.17	2.22	15.94	2.108	13.7
		42.1172	46.8411	2.138	1	2.385	1.78	2.347	2.61	2.676	9.21	2.23	16.01	2.118	13.76
		42.1838	47.0347	2.147	0.93	2.395	1.83	2.357	2.66	2.687	9.31	2.238	16.09	2.127	13.8
		42.2542	47.2284	2.156	1	2.404	1.8	2.367	2.7	2.698	9.37	2.248	16.16	2.135	13.81
		42.3233	47.422	2.165	0.98	2.415	1.82	2.376	2.63	2.709	9.42	2.257	16.24	2.144	13.89
		42.3933	47.6157	2.173	1	2.424	1.82	2.386	2.64	2.72	9.38	2.266	16.28	2.152	14
		42.4636	47.8094	2.183	0.99	2.434	1.81	2.395	2.68	2.731	9.43	2.275	16.38	2.161	14.09
		42.5331	48.003	2.192	1	2.444	1.86	2.405	2.69	2.743	9.54	2.285	16.47	2.17	14.13
		42.6011	48.1967	2.199	0.9	2.454	1.87	2.415	2.76	2.754	9.63	2.294	16.54	2.178	14.1
		42.6675	48.3903	2.208	1.06	2.464	1.85	2.424	2.72	2.765	9.66	2.303	16.62	2.187	14.18
		42.733	48.584	2.218	1.04	2.473	1.85	2.434	2.7	2.777	9.64	2.312	16.69	2.196	14.3
		42.7982	48.7777	2.226	0.99	2.483	1.89	2.443	2.72	2.788	9.7	2.321	16.77	2.205	14.41
		42.8665	48.9713	2.235	1	2.493	1.89	2.453	2.8	2.799	9.79	2.331	16.84	2.213	14.43
		42.9377	49.165	2.244	1	2.503	1.9	2.463	2.77	2.81	9.89	2.339	16.92	2.222	14.46
		43.0023	49.3587	2.253	1.03	2.512	1.91	2.473	2.78	2.822	9.89	2.348	16.98	2.23	14.5
		43.0679	49.5523	2.261	1.03	2.522	1.89	2.482	2.77	2.832	9.92	2.358	17.04	2.239	14.6
		43.132	49.746	2.27	1.07	2.532	1.92	2.492	2.78	2.842	9.94	2.367	17.12	2.248	14.72
		43.1976	49.9397	2.279	0.99	2.542	1.94	2.502	2.85	2.854	10.03	2.376	17.21	2.257	14.74
		43.265	50.1333	2.288	1.05	2.552	1.95	2.511	2.85	2.865	10.13	2.386	17.28	2.266	14.76
		43.3342	50.327	2.297	1.03	2.561	1.93	2.521	2.84	2.876	10.15	2.394	17.37	2.274	14.8
		43.4034	50.5206	2.305	1.07	2.571	1.96	2.531	2.83	2.887	10.18	2.403	17.43	2.283	14.93
		43.4707	50.7143	2.314	1.07	2.581	1.96	2.541	2.87	2.898	10.21	2.413	17.51	2.291	15.02
		43.5391	50.908	2.323	1.03	2.591	1.99	2.551	2.88	2.909	10.27	2.421	17.61	2.3	15.06
		43.6055	51.1016	2.331	1.05	2.601	1.99	2.561	2.9	2.92	10.33	2.431	17.66	2.308	15.08
		43.669	51.2953	2.34	1.08	2.61	1.97	2.571	2.92	2.931	10.41	2.441	17.74	2.317	15.12
		43.7316	51.489	2.349	1.07	2.621	2	2.58	2.89	2.942	10.41	2.449	17.81	2.326	15.24
		43.7967	51.6826	2.358	1.07	2.631	2.01	2.59	2.91	2.953	10.46	2.459	17.87	2.335	15.32
		43.8868	51.8763	2.367	1.08	2.64	2.04	2.599	2.96	2.964	10.53	2.468	17.97	2.344	15.38
		44.0436	52.0699	2.376	1.06	2.651	2.04	2.609	2.99	2.975	10.59	2.478	18.04	2.353	15.37
		44.1615	52.2636	2.385	1.1	2.661	2.03	2.619	2.95	2.986	10.65	2.487	18.11	2.362	15.46
		44.2291	52.4573	2.395	1.1	2.671	2.03	2.629	2.98	2.996	10.67	2.497	18.19	2.371	15.54
		44.2946	52.6509	2.403	1.09	2.681	2.06	2.638	2.97	3.008	10.71	2.506	18.28	2.38	15.65
		44.3603	52.8446	2.412	1.1	2.691	2.08	2.648	3.01	3.019	10.78	2.516	18.36	2.388	15.68
		44.4275	53.0383	2.421	1.09	2.702	2.07	2.657	3.03	3.031	10.87	2.525	18.43	2.397	15.69
		44.4951	53.2319	2.43	1.11	2.711	2.09	2.667	3.02	3.041	10.89	2.534	18.53	2.406	15.78
		44.5584	53.4256	2.438	1.12	2.721	2.08	2.677	3.03	3.052	10.92	2.542	18.58	2.414	15.86
		44.6205	53.6193	2.447	1.12	2.731	2.11	2.686	3.02	3.063	10.95	2.552	18.66	2.423	15.97
		44.6798	53.8129	2.456	1.1	2.74	2.12	2.696	3.07	3.075	11.02	2.562	18.74	2.432	15.99
		44.7384	54.0066	2.465	1.12	2.75	2.14	2.706	3.06	3.086	11.12	2.57	18.81	2.44	16.02
		44.7989	54.2002	2.473	1.12	2.759	2.11	2.715	3.09	3.098	11.17	2.579	18.87	2.449	16.08
		44.8595	54.3939	2.482	1.15	2.77	2.13	2.725	3.05	3.109	11.17	2.589	18.96	2.458	16.19
		44.9206	54.5876	2.491	1.15	2.779	2.16	2.735	3.09	3.12	11.22	2.597	19.03	2.466	16.27
		44.9791	54.7812	2.5	1.12	2.789	2.16	2.744	3.13	3.131	11.27	2.607	19.12	2.475	16.29
		45.0371	54.9749	2.508	1.15	2.799	2.18	2.754	3.12	3.142	11.35	2.616	19.21	2.484	16.34
		45.0957	55.1686	2.517	1.16	2.809	2.16	2.763	3.13	3.153	11.42	2.625	19.27	2.493	16.4
		45.1534	55.3622	2.527	1.13	2.819	2.19	2.773	3.13	3.164	11.43	2.634	19.35	2.501	16.51
		45.2115	55.5559	2.535	1.17	2.828	2.2	2.783	3.15	3.175	11.44	2.644	19.42	2.51	16.57
		45.271	55.7495	2.543	1.16	2.838	2.22	2.793	3.16	3.186	11.55	2.652	19.5	2.519	16.63
		45.3349	55.9432	2.552	1.14	2.848	2.19	2.802	3.2	3.197	11.6	2.662	19.56	2.527	16.64
		45.3955	56.1369	2.561	1.18	2.858	2.21	2.812	3.17	3.208	11.66	2.671	19.65	2.536	16.72
		45.4561	56.3305	2.57	1.19	2.867	2.23	2.822	3.18	3.219	11.69	2.68	19.7	2.544	16.82
		45.5176	56.5242	2.579	1.15	2.877	2.24	2.833	3.21	3.23	11.72	2.689	19.8	2.553	16.87
		45.8178	56.7178	2.587	1.18	2.887	2.26	2.842	3.24	3.241	11.77	2.698	19.89	2.562	16.92
		47.0217	56.9115	2.596	1.21	2.896	2.26	2.851	3.24	3.252	11.85	2.708	19.95	2.57	16.95
		47.1789	57.1052	2.605	1.18	2.907	2.26	2.863	3.24	3.264	11.92	2.717	20.03	2.58	17.04
		47.2694	57.2988	2.614	1.2	2.917	2.27	2.872	3.25	3.275	11.91	2.726	20.11	2.588	17.12
		47.3411	57.4925	2.623	1.2	2.927	2.3	2.881	3.26	3.286	11.98	2.735	20.19	2.597	17.22
		47.405	57.6862	2.632	1.21	2.937	2.31	2.891	3.29	3.296	12.01	2.745	20.26	2.606	17.23
		47.4647	57.8798	2.641	1.18	2.947	2.3	2.9	3.32	3.307	12.11	2.754	20.34	2.615	17.27
		47.5221	58.0735	2.65	1.23	2.957	2.31	2.909	3.31	3.319	12.17	2.763	20.42	2.624	17.38
		47.5785	58.2672	2.659	1.22	2.967	2.32	2.919	3.33	3.329	12.18	2.773	20.49	2.633	17.43
		47.633	58.4608	2.668	1.21	2.977	2.34	2.93	3.33	3.34	12.21	2.783	20.58	2.642	17.52
		47.6862	58.6545	2.677	1.22	2.987	2.34	2.939	3.36	3.351	12.27	2.792	20.66	2.651	17.55
		47.7386	58.8481	2.686	1.23	2.997	2.36	2.948	3.37	3.362	12.35	2.8	20.76	2.659	17.62
		47.7904	59.0418	2.695	1.25	3.007	2.34	2.958	3.38	3.373	12.4	2.81	20.83	2.668	17.68
		47.8416	59.2355	2.703	1.22	3.017	2.36	2.967	3.37	3.385	12.44	2.819	20.89	2.677	17.79
		47.8924	59.4291	2.712	1.26	3.026	2.38	2.977	3.41	3.395	12.46	2.828	20.98	2.685	17.83
		47.9432	59.6228	2.721	1.24	3.036	2.39	2.987	3.44	3.407	12.52	2.837	21.07	2.694	17.87
		47.9937	59.8165	2.73	1.27	3.046	2.39	2.997	3.4	3.418	12.61	2.846	21.12	2.702	17.9
		48.0435	60.0101	2.738	1.24	3.056	2.38	3.006	3.43	3.429	12.68	2.856	21.21	2.711	18
		48.0933	60.2038	2.747	1.27	3.065	2.43	3.016	3.45	3.441	12.68	2.865	21.3	2.719	18.1
		48.1428	60.3974	2.756	1.27	3.075	2.42	3.025	3.49	3.452	12.71	2.873	21.35	2.729	18.16
		48.1916	60.5911	2.765	1.27	3.085	2.44	3.035	3.49	3.464	12.8	2.883	21.45	2.737	18.21
		48.2408	60.7848	2.774	1.28	3.095	2.43	3.044	3.5	3.475	12.85	2.893	21.52	2.746	18.24
		48.29	60.9784	2.783	1.27	3.105	2.44	3.054	3.48	3.485	12.91	2.902	21.61	2.755	18.32
		48.3407	61.1721	2.791	1.29	3.115	2.45	3.064	3.5	3.496	12.93	2.911	21.67	2.763	18.4
		48.3902	61.3658	2.8	1.27	3.125	2.48	3.073	3.54	3.507	12.98	2.92	21.76	2.772	18.5
		48.4382	61.5594	2.809	1.31	3.135	2.5	3.083	3.55	3.519	13.01	2.929	21.83	2.781	18.52
		48.4864	61.7531	2.817	1.29	3.144	2.47	3.093	3.54	3.529	13.1	2.938	21.89	2.789	18.55
		48.5337	61.9468	2.827	1.31	3.154	2.49	3.103	3.53	3.54	13.17	2.947	21.98	2.798	18.64
		48.5816	62.1404	2.835	1.3	3.164	2.51	3.113	3.58	3.551	13.17	2.957	22.04	2.806	18.72
		48.6291	62.3341	2.844	1.32	3.174	2.52	3.123	3.58	3.562	13.22	2.965	22.13	2.815	18.8
		48.6764	62.5277	2.852	1.3	3.183	2.52	3.133	3.63	3.574	13.27	2.975	22.21	2.824	18.83
		48.7231	62.7214	2.861	1.32	3.193	2.54	3.143	3.6	3.584	13.36	2.984	22.29	2.833	18.88
		48.7698	62.9151	2.871	1.33	3.203	2.53	3.153	3.61	3.595	13.38	2.993	22.36	2.842	18.95
		48.8168	63.1087	2.879	1.31	3.213	2.55	3.162	3.63	3.606	13.45	3.002	22.45	2.85	19.03
		48.8635	63.3024	2.888	1.36	3.223	2.58	3.171	3.66	3.618	13.46	3.012	22.53	2.858	19.12
		48.9104	63.496	2.897	1.33	3.233	2.57	3.181	3.69	3.628	13.52	3.021	22.61	2.868	19.14
		48.9569	63.6897	2.906	1.35	3.243	2.58	3.191	3.67	3.639	13.62	3.03	22.69	2.877	19.18
		49.0033	63.8834	2.915	1.35	3.253	2.59	3.201	3.68	3.65	13.65	3.04	22.76	2.886	19.27
		49.0494	64.077	2.924	1.34	3.263	2.6	3.21	3.7	3.661	13.68	3.049	22.84	2.894	19.38
		49.0957	64.2707	2.933	1.35	3.273	2.61	3.22	3.76	3.672	13.71	3.059	22.93	2.904	19.43
		49.1439	64.4644	2.942	1.36	3.283	2.63	3.229	3.74	3.684	13.78	3.068	23.01	2.913	19.48
		49.1922	64.658	2.951	1.38	3.293	2.62	3.239	3.74	3.694	13.84	3.077	23.08	2.921	19.54
		49.2396	64.8517	2.96	1.35	3.303	2.64	3.249	3.77	3.705	13.92	3.087	23.17	2.93	19.6
		49.2861	65.0453	2.968	1.38	3.312	2.66	3.259	3.77	3.716	13.92	3.095	23.23	2.938	19.71
		49.3321	65.239	2.977	1.37	3.323	2.64	3.268	3.82	3.727	13.97	3.104	23.31	2.947	19.76
		49.3777	65.4327	2.986	1.37	3.332	2.69	3.278	3.83	3.739	14.04	3.114	23.38	2.955	19.81
		49.4235	65.6263	2.995	1.4	3.341	2.67	3.288	3.83	3.751	14.12	3.123	23.44	2.965	19.84
		49.4692	65.82	3.003	1.4	3.352	2.68	3.297	3.81	3.762	14.16	3.132	23.53	2.973	19.94
		49.5148	66.0137	3.012	1.39	3.361	2.69	3.306	3.87	3.773	14.18	3.141	23.59	2.982	20.01
		49.5598	66.2073	3.021	1.4	3.371	2.73	3.316	3.88	3.784	14.24	3.15	23.69	2.991	20.09
		49.6051	66.401	3.03	1.42	3.381	2.71	3.326	3.88	3.795	14.29	3.16	23.77	2.999	20.13
		49.6498	66.5947	3.038	1.4	3.391	2.71	3.335	3.88	3.806	14.37	3.169	23.85	3.008	20.16
		49.6946	66.7883	3.048	1.42	3.401	2.73	3.345	3.9	3.817	14.41	3.178	23.93	3.017	20.27
		49.7407	66.982	3.056	1.41	3.41	2.74	3.354	3.93	3.828	14.46	3.187	24.01	3.026	20.34
		49.7859	67.1756	3.065	1.42	3.42	2.75	3.365	3.94	3.838	14.49	3.196	24.1	3.034	20.41
		49.8303	67.3693	3.074	1.43	3.431	2.77	3.375	3.98	3.85	14.53	3.205	24.14	3.043	20.44
		49.874	67.563	3.083	1.43	3.44	2.78	3.384	3.94	3.862	14.63	3.215	24.23	3.052	20.51
		49.918	67.7566	3.091	1.44	3.45	2.77	3.394	3.98	3.872	14.65	3.224	24.32	3.06	20.58
		49.9615	67.9503	3.1	1.43	3.46	2.8	3.404	3.99	3.883	14.69	3.233	24.39	3.069	20.68
		50.0053	68.144	3.109	1.45	3.469	2.8	3.414	4.04	3.894	14.75	3.241	24.47	3.078	20.75
		50.0488	68.3376	3.117	1.45	3.479	2.82	3.424	4.04	3.905	14.82	3.251	24.56	3.086	20.76
		50.0915	68.5313	3.126	1.46	3.489	2.82	3.434	4.04	3.916	14.86	3.261	24.64	3.094	20.85
		50.1331	68.7249	3.135	1.45	3.499	2.81	3.444	4.06	3.927	14.91	3.27	24.71	3.103	20.9
		50.175	68.9186	3.144	1.46	3.509	2.85	3.453	4.08	3.939	14.96	3.278	24.8	3.112	21
		50.2166	69.1123	3.153	1.48	3.519	2.86	3.463	4.12	3.949	14.97	3.288	24.88	3.121	21.06
		50.2582	69.3059	3.162	1.47	3.528	2.87	3.472	4.11	3.96	15.07	3.298	24.95	3.13	21.12
		50.2993	69.4996	3.171	1.48	3.539	2.86	3.482	4.11	3.971	15.12	3.306	25.03	3.139	21.17
		50.3406	69.6933	3.18	1.46	3.55	2.88	3.491	4.13	3.982	15.17	3.316	25.12	3.148	21.24
		50.3816	69.8869	3.189	1.5	3.559	2.89	3.501	4.15	3.993	15.19	3.326	25.18	3.157	21.34
		50.4238	70.0806	3.198	1.5	3.57	2.88	3.511	4.18	4.004	15.26	3.335	25.28	3.166	21.4
		50.4665	70.2742	3.207	1.5	3.58	2.93	3.521	4.19	4.015	15.31	3.344	25.36	3.175	21.46
		50.5079	70.4679	3.216	1.5	3.589	2.91	3.53	4.19	4.026	15.36	3.353	25.44	3.184	21.51
		50.5487	70.6616	3.224	1.49	3.599	2.91	3.539	4.19	4.037	15.43	3.363	25.53	3.191	21.62
		50.5905	70.8552	3.233	1.51	3.609	2.95	3.549	4.24	4.048	15.45	3.371	25.6	3.201	21.68
		50.631	71.0489	3.242	1.52	3.618	2.96	3.559	4.25	4.059	15.5	3.381	25.69	3.209	21.78
		50.6709	71.2426	3.251	1.54	3.628	2.95	3.569	4.26	4.071	15.55	3.39	25.75	3.218	21.82
		50.7101	71.4362	3.26	1.5	3.638	2.96	3.579	4.27	4.082	15.65	3.399	25.83	3.227	21.9
		50.7492	71.6299	3.268	1.54	3.648	2.98	3.588	4.29	4.093	15.68	3.408	25.91	3.235	22.02
		50.7874	71.8235	3.277	1.55	3.658	2.97	3.598	4.32	4.105	15.71	3.417	25.99	3.244	22.07
		50.8259	72.0172	3.286	1.55	3.668	3.01	3.607	4.33	4.117	15.76	3.427	26.08	3.253	22.18
		50.8638	72.2109	3.294	1.53	3.678	3	3.617	4.37	4.127	15.83	3.436	26.15	3.261	22.22
		50.9022	72.4045	3.303	1.53	3.687	3.02	3.626	4.35	4.138	15.89	3.446	26.25	3.27	22.32
		50.9405	72.5982	3.312	1.56	3.697	3.01	3.636	4.36	4.149	15.95	3.454	26.32	3.279	22.39
		50.9783	72.7919	3.321	1.58	3.707	3.05	3.646	4.39	4.161	16	3.464	26.41	3.288	22.51
		51.0161	72.9855	3.331	1.58	3.717	3.03	3.655	4.44	4.172	16.01	3.473	26.47	3.297	22.58
		51.0543	73.1792	3.339	1.52	3.727	3.07	3.665	4.43	4.182	16.09	3.482	26.54	3.305	22.64
		51.0939	73.3728	3.347	1.58	3.736	3.06	3.675	4.42	4.193	16.14	3.491	26.61	3.314	22.74
		51.1307	73.5665	3.356	1.59	3.746	3.06	3.685	4.47	4.204	16.19	3.5	26.69	3.322	22.81
		51.1673	73.7602	3.365	1.6	3.755	3.09	3.695	4.48	4.216	16.23	3.509	26.78	3.331	22.92
		51.2034	73.9538	3.373	1.57	3.766	3.09	3.705	4.5	4.227	16.29	3.518	26.86	3.339	22.98
		51.2399	74.1475	3.382	1.58	3.775	3.1	3.715	4.5	4.237	16.33	3.527	26.93	3.348	23.06
		51.2761	74.3412	3.391	1.59	3.785	3.09	3.725	4.53	4.248	16.4	3.537	27.02	3.357	23.13
		51.3123	74.5348	3.4	1.61	3.795	3.13	3.734	4.53	4.259	16.47	3.546	27.11	3.366	23.23
		51.3486	74.7285	3.409	1.64	3.805	3.12	3.744	4.57	4.27	16.49	3.555	27.16	3.375	23.32
		51.3849	74.9222	3.418	1.6	3.815	3.15	3.753	4.6	4.282	16.53	3.565	27.27	3.383	23.39
		51.4212	75.1158	3.427	1.6	3.824	3.17	3.763	4.6	4.292	16.59	3.574	27.32	3.392	23.48
		51.4573	75.3095	3.436	1.62	3.835	3.14	3.773	4.62	4.303	16.66	3.583	27.41	3.401	23.55
		51.4942	75.5031	3.445	1.65	3.845	3.18	3.783	4.63	4.314	16.71	3.592	27.49	3.41	23.64
		51.5306	75.6968	3.454	1.63	3.855	3.19	3.792	4.67	4.325	16.74	3.602	27.58	3.419	23.72
		51.5675	75.8905	3.463	1.62	3.865	3.2	3.801	4.68	4.336	16.8	3.612	27.68	3.427	23.83
		51.6037	76.0841	3.472	1.65	3.875	3.21	3.811	4.7	4.347	16.82	3.621	27.76	3.437	23.91
		51.6397	76.2778	3.481	1.64	3.885	3.22	3.821	4.7	4.358	16.93	3.63	27.84	3.445	24.01
		51.6764	76.4714	3.489	1.67	3.895	3.22	3.831	4.75	4.369	16.95	3.639	27.91	3.454	24.07
		51.7122	76.6651	3.499	1.66	3.905	3.23	3.84	4.77	4.38	16.99	3.648	27.99	3.463	24.15
		51.748	76.8588	3.507	1.65	3.914	3.25	3.85	4.8	4.391	17.03	3.657	28.05	3.472	24.26
		51.7837	77.0524	3.516	1.64	3.925	3.24	3.86	4.82	4.403	17.1	3.667	28.13	3.48	24.33
		51.8199	77.2461	3.525	1.69	3.934	3.27	3.869	4.81	4.415	17.16	3.675	28.22	3.489	24.41
		51.8561	77.4398	3.533	1.7	3.944	3.27	3.879	4.86	4.425	17.21	3.685	28.29	3.497	24.48
		51.8928	77.6334	3.543	1.67	3.954	3.29	3.889	4.89	4.437	17.28	3.694	28.38	3.506	24.58
		51.9319	77.8271	3.552	1.68	3.964	3.28	3.898	4.92	4.448	17.3	3.703	28.47	3.514	24.65
		51.9697	78.0208	3.56	1.68	3.974	3.31	3.908	4.92	4.46	17.36	3.713	28.56	3.523	24.76
		52.0488	78.2144	3.569	1.73	3.983	3.3	3.917	4.94	4.47	17.41	3.722	28.62	3.533	24.84
		62.122	78.4081	3.578	1.68	3.993	3.32	3.927	4.98	4.481	17.49	3.731	28.73	3.541	24.9
		75.0474	78.6017	3.586	1.72	4.003	3.34	3.937	5	4.492	17.51	3.74	28.8	3.55	25.01
		75.8719	78.7954	3.595	1.69	4.013	3.33	3.946	5.04	4.503	17.55	3.749	28.88	3.558	25.08
		76.2904	78.9891	3.604	1.71	4.023	3.36	3.956	5.03	4.514	17.62	3.758	28.97	3.567	25.17
		76.8505	79.1827	3.613	1.72	4.033	3.35	3.966	5.07	4.525	17.69	3.768	29.05	3.576	25.25
		77.3072	79.3764	3.621	1.73	4.042	3.37	3.975	5.1	4.536	17.72	3.776	29.13	3.584	25.34
		77.535	79.5701	3.63	1.73	4.052	3.37	3.985	5.13	4.547	17.77	3.786	29.21	3.593	25.41
		77.6639	79.7637	3.639	1.72	4.062	3.42	3.996	5.15	4.558	17.84	3.795	29.31	3.601	25.51
		77.7636	79.9574	3.648	1.76	4.071	3.4	4.006	5.18	4.57	17.85	3.803	29.39	3.61	25.59
		77.8539	80.1511	3.656	1.73	4.081	3.4	4.015	5.18	4.58	17.92	3.813	29.47	3.619	25.66
		77.9247	80.3447	3.665	1.73	4.091	3.43	4.025	5.21	4.591	18	3.822	29.54	3.628	25.75
		77.9868	80.5384	3.674	1.76	4.101	3.43	4.035	5.26	4.603	18.02	3.832	29.62	3.636	25.83
		78.0386	80.732	3.683	1.77	4.111	3.44	4.045	5.26	4.613	18.06	3.841	29.72	3.645	25.94
		78.0843	80.9257	3.692	1.75	4.121	3.45	4.054	5.3	4.625	18.13	3.85	29.78	3.654	26.01
		78.1274	81.1194	3.701	1.77	4.131	3.47	4.063	5.31	4.635	18.2	3.86	29.87	3.663	26.1
		78.1691	81.313	3.71	1.78	4.141	3.46	4.073	5.35	4.646	18.21	3.869	29.95	3.672	26.18
		78.2075	81.5067	3.719	1.78	4.152	3.49	4.083	5.36	4.657	18.31	3.878	30.04	3.681	26.27
		78.2481	81.7004	3.728	1.79	4.161	3.5	4.093	5.4	4.668	18.32	3.888	30.12	3.69	26.37
		78.2978	81.894	3.737	1.79	4.171	3.49	4.102	5.4	4.679	18.38	3.897	30.22	3.699	26.46
		78.3408	82.0877	3.746	1.8	4.181	3.52	4.112	5.43	4.69	18.44	3.906	30.29	3.707	26.57
		78.381	82.2813	3.755	1.79	4.191	3.53	4.121	5.48	4.701	18.5	3.916	30.36	3.716	26.62
		78.4213	82.475	3.763	1.81	4.2	3.53	4.131	5.49	4.712	18.55	3.924	30.46	3.725	26.73
		78.4648	82.6687	3.772	1.82	4.21	3.55	4.141	5.53	4.724	18.57	3.934	30.54	3.733	26.82
		78.5016	82.8623	3.781	1.81	4.221	3.57	4.151	5.52	4.735	18.66	3.943	30.6	3.742	26.9
		78.5342	83.056	3.79	1.82	4.23	3.54	4.161	5.57	4.746	18.68	3.952	30.7	3.751	26.98
		78.566	83.2497	3.798	1.81	4.239	3.59	4.17	5.59	4.758	18.77	3.962	30.78	3.759	27.08
		78.5963	83.4433	3.807	1.84	4.249	3.6	4.179	5.62	4.77	18.79	3.971	30.85	3.768	27.16
		78.6239	83.637	3.816	1.83	4.26	3.59	4.189	5.65	4.78	18.86	3.979	30.95	3.777	27.23
		78.6511	83.8306	3.824	1.85	4.269	3.62	4.198	5.65	4.791	18.9	3.989	31.02	3.785	27.35
		78.6766	84.0243	3.834	1.83	4.279	3.6	4.208	5.7	4.802	18.98	3.998	31.08	3.794	27.41
		78.702	84.218	3.842	1.84	4.289	3.62	4.218	5.73	4.814	19.03	4.007	31.17	3.803	27.5
		78.7267	84.4116	3.851	1.88	4.299	3.63	4.228	5.75	4.824	19.07	4.016	31.25	3.812	27.59
		78.7515	84.6053	3.86	1.83	4.309	3.67	4.237	5.77	4.835	19.12	4.025	31.33	3.82	27.7
		78.7781	84.799	3.869	1.87	4.318	3.65	4.247	5.81	4.846	19.15	4.035	31.4	3.829	27.76
		78.8028	84.9926	3.877	1.87	4.328	3.68	4.257	5.81	4.857	19.25	4.044	31.5	3.838	27.85
		78.8247	85.1863	3.886	1.87	4.338	3.69	4.267	5.85	4.868	19.29	4.053	31.57	3.847	27.95
		78.8457	85.3799	3.895	1.86	4.347	3.69	4.276	5.88	4.879	19.34	4.062	31.66	3.855	28.02
		78.867	85.5736	3.904	1.89	4.357	3.72	4.287	5.89	4.89	19.36	4.071	31.74	3.863	28.14
		78.8977	85.7673	3.912	1.88	4.367	3.72	4.297	5.93	4.901	19.43	4.08	31.8	3.872	28.2
		78.934	85.9609	3.921	1.89	4.377	3.73	4.306	5.96	4.912	19.5	4.09	31.89	3.881	28.29
		78.9573	86.1546	3.93	1.91	4.387	3.74	4.316	5.99	4.924	19.54	4.098	31.96	3.89	28.36
		78.9775	86.3482	3.939	1.89	4.396	3.77	4.325	6	4.935	19.58	4.108	32.06	3.898	28.48
		78.9966	86.5419	3.948	1.89	4.407	3.76	4.334	6.05	4.945	19.49	4.117	32.13	3.907	28.56
		79.0135	86.7356	3.957	1.92	4.417	3.78	4.345	6.05	4.956	19.53	4.126	32.22	3.916	28.64
		79.033	86.9292	3.966	1.93	4.427	3.79	4.354	6.09	4.967	19.58	4.136	32.3	3.925	28.75
		79.0506	87.1229	3.975	1.9	4.438	3.79	4.364	6.13	4.978	19.64	4.145	32.39	3.934	28.83
		79.0671	87.3166	3.984	1.94	4.447	3.83	4.374	6.14	4.989	19.67	4.155	32.48	3.943	28.95
		79.0844	87.5102	3.993	1.94	4.458	3.84	4.383	6.17	5	19.71	4.165	32.54	3.952	29.03
		79.1012	87.7039	4.002	1.93	4.468	3.86	4.393	6.19	5.011	19.79	4.174	32.62	3.961	29.13
		79.1174	87.8976	4.01	1.95	4.478	3.86	4.403	6.23	5.023	19.85	4.183	32.7	3.969	29.2
		79.1335	88.0912	4.02	1.92	4.488	3.88	4.413	6.25	5.034	19.93	4.192	32.79	3.978	29.3
		79.151	88.2849	4.028	1.95	4.497	3.9	4.423	6.3	5.045	19.93	4.201	32.86	3.986	29.4
		79.1705	88.4786	4.037	1.96	4.507	3.92	4.432	6.3	5.056	20	4.21	32.95	3.995	29.49
		79.1873	88.6722	4.045	1.99	4.517	3.93	4.441	6.33	5.067	20.06	4.219	33.03	4.004	29.55
		79.2033	88.8659	4.054	1.96	4.526	3.94	4.451	6.37	5.078	20.14	4.228	33.12	4.013	29.57
		79.2238	89.0595	4.064	1.97	4.536	3.96	4.461	6.38	5.089	20.19	4.238	33.19	4.022	29.68
		79.248	89.2532	4.072	1.97	4.546	3.97	4.47	6.43	5.101	20.24	4.247	33.28	4.03	29.75
		79.2678	89.4469	4.081	1.97	4.556	4	4.48	6.44	5.113	20.26	4.256	33.37	4.039	29.86
		79.2875	89.6405	4.09	2	4.566	3.99	4.49	6.48	5.124	20.33	4.265	33.44	4.048	29.93
		79.3074	89.8342	4.099	1.97	4.575	4.01	4.499	6.5	5.134	20.44	4.275	33.54	4.056	30.03
		79.3264	90.0279	4.108	2	4.585	4.02	4.508	6.54	5.145	20.45	4.284	33.62	4.064	30.12
		79.3437	90.2215	4.116	2	4.595	4.03	4.518	6.57	5.156	20.51	4.292	33.71	4.073	30.22
		79.3602	90.4152	4.125	2.03	4.605	4.07	4.528	6.58	5.167	20.54	4.302	33.77	4.083	30.31
		79.3771	90.6088	4.134	2	4.615	4.06	4.538	6.62	5.179	20.62	4.311	33.86	4.091	30.38
		79.3926	90.8025	4.143	2.03	4.624	4.09	4.547	6.64	5.189	20.67	4.321	33.95	4.1	30.51
		79.4106	90.9962	4.151	2.01	4.634	4.09	4.557	6.67	5.2	20.74	4.329	34.01	4.108	30.57
		79.4355	91.1898	4.16	2	4.644	4.12	4.568	6.69	5.211	20.78	4.338	34.1	4.117	30.68
		79.4537	91.3835	4.169	2.04	4.653	4.13	4.577	6.74	5.223	20.79	4.347	34.19	4.125	30.76
		79.4702	91.5772	4.177	2.04	4.663	4.15	4.588	6.75	5.233	20.89	4.357	34.27	4.134	30.88
		79.4867	91.7708	4.186	2.04	4.673	4.15	4.597	6.79	5.244	20.95	4.366	34.35	4.143	30.93
		79.5026	91.9645	4.195	2.04	4.683	4.18	4.606	6.83	5.256	21	4.375	34.44	4.152	31.05
		79.5205	92.1581	4.204	2.06	4.693	4.2	4.617	6.84	5.266	21.04	4.384	34.52	4.161	31.16
		79.5379	92.3518	4.213	2.04	4.703	4.2	4.627	6.89	5.278	21.1	4.394	34.6	4.169	31.21
		79.5527	92.5455	4.222	2.09	4.713	4.21	4.636	6.89	5.289	21.15	4.403	34.7	4.178	31.33
		79.5671	92.7391	4.231	2.07	4.724	4.22	4.645	6.94	5.299	21.2	4.412	34.77	4.187	31.42
		79.5822	92.9328	4.24	2.06	4.734	4.27	4.655	6.95	5.31	21.27	4.422	34.85	4.196	31.51
		79.597	93.1265	4.249	2.09	4.744	4.25	4.665	6.99	5.322	21.3	4.432	34.93	4.205	31.59
		79.6116	93.3201	4.258	2.08	4.753	4.29	4.675	7.01	5.332	21.37	4.441	35.02	4.214	31.71
		79.6268	93.5138	4.267	2.09	4.763	4.3	4.684	7.05	5.343	21.42	4.45	35.09	4.223	31.78
		79.6411	93.7074	4.276	2.11	4.773	4.3	4.694	7.08	5.354	21.48	4.459	35.19	4.232	31.87
		79.6547	93.9011	4.285	2.11	4.783	4.32	4.703	7.1	5.365	21.52	4.469	35.27	4.24	31.99
		79.6683	94.0948	4.293	2.08	4.793	4.34	4.712	7.14	5.376	21.58	4.477	35.35	4.249	32.08
		79.6816	94.2884	4.302	2.11	4.802	4.35	4.723	7.16	5.388	21.63	4.487	35.44	4.258	32.15
		79.6946	94.4821	4.311	2.13	4.812	4.35	4.733	7.18	5.399	21.69	4.496	35.52	4.266	32.26
		79.7077	94.6757	4.32	2.11	4.822	4.39	4.742	7.22	5.41	21.76	4.504	35.6	4.275	32.36
		79.7197	94.8694	4.328	2.13	4.832	4.39	4.751	7.26	5.422	21.79	4.514	35.67	4.283	32.42
		79.7322	95.0631	4.337	2.15	4.842	4.41	4.761	7.26	5.433	21.88	4.524	35.76	4.292	32.55
		79.7455	95.2567	4.346	2.13	4.852	4.43	4.77	7.32	5.443	21.91	4.532	35.84	4.301	32.64
		79.7593	95.4504	4.355	2.13	4.861	4.43	4.78	7.35	5.455	21.98	4.542	35.93	4.31	32.71
		79.772	95.6441	4.363	2.18	4.871	4.46	4.79	7.36	5.467	22.01	4.551	36.02	4.318	32.82
		79.7845	95.8377	4.372	2.13	4.881	4.46	4.8	7.41	5.477	22.1	4.56	36.1	4.327	32.92
		79.7965	96.0314	4.381	2.15	4.891	4.49	4.809	7.44	5.488	22.12	4.569	36.19	4.336	33.02
		79.8085	96.2251	4.39	2.18	4.901	4.5	4.818	7.45	5.499	22.17	4.579	36.27	4.344	33.1
		79.8205	96.4187	4.399	2.16	4.91	4.51	4.829	7.48	5.51	22.26	4.587	36.35	4.353	33.22
		79.833	96.6124	4.407	2.19	4.92	4.52	4.839	7.53	5.521	22.27	4.597	36.44	4.362	33.29
		79.8459	96.806	4.416	2.18	4.93	4.55	4.849	7.54	5.532	22.36	4.605	36.52	4.37	33.4
		79.8614	96.9997	4.424	2.19	4.94	4.54	4.858	7.57	5.543	22.39	4.615	36.6	4.378	33.5
		79.8729	97.1934	4.433	2.17	4.95	4.58	4.868	7.63	5.554	22.46	4.624	36.69	4.387	33.58
		79.8848	97.387	4.442	2.23	4.96	4.59	4.878	7.64	5.565	22.5	4.633	36.77	4.397	33.69
		79.8975	97.5807	4.451	2.2	4.97	4.58	4.888	7.68	5.577	22.57	4.643	36.85	4.406	33.76
		79.9105	97.7744	4.46	2.2	4.98	4.61	4.898	7.7	5.587	22.6	4.651	36.94	4.414	33.87
		79.9228	97.968	4.469	2.2	4.99	4.62	4.908	7.76	5.598	22.66	4.661	37.01	4.422	33.96
		79.9354	98.1617	4.478	2.23	4.999	4.66	4.917	7.76	5.609	22.74	4.67	37.09	4.431	34.06
		79.9478	98.3554	4.487	2.24	5.009	4.64	4.926	7.8	5.621	22.78	4.68	37.18	4.441	34.13
		79.9596	98.549	4.496	2.23	5.019	4.67	4.936	7.84	5.632	22.82	4.689	37.28	4.449	34.26
		79.9714	98.7427	4.505	2.23	5.029	4.68	4.946	7.86	5.642	22.87	4.698	37.34	4.458	34.35
		79.9829	98.9363	4.514	2.22	5.039	4.71	4.955	7.9	5.653	22.94	4.708	37.44	4.467	34.43
		79.9946	99.13	4.524	2.25	5.05	4.72	4.965	7.92	5.664	22.98	4.718	37.52	4.476	34.55
		80.0063	99.3237	4.532	2.26	5.06	4.72	4.975	7.96	5.675	23.05	4.726	37.6	4.485	34.64
		80.018	99.5173	4.54	2.27	5.069	4.75	4.985	7.98	5.687	23.1	4.736	37.7	4.494	34.73
		80.0289	99.711	4.549	2.26	5.08	4.75	4.994	8.03	5.697	23.12	4.745	37.78	4.502	34.82
		80.0403	99.9047	4.558	2.24	5.089	4.78	5.004	8.05	5.708	23.22	4.754	37.86	4.511	34.93
		80.0516	100.098	4.567	2.27	5.098	4.8	5.013	8.09	5.72	23.26	4.763	37.94	4.519	35.01
		80.0633	100.292	4.575	2.3	5.109	4.8	5.023	8.1	5.731	23.33	4.772	38.04	4.528	35.11
		80.0745	100.486	4.584	2.28	5.118	4.82	5.033	8.16	5.742	23.35	4.781	38.09	4.537	35.22
		80.0861	100.679	4.593	2.28	5.128	4.83	5.043	8.17	5.754	23.43	4.791	38.19	4.546	35.29
		80.097	100.873	4.602	2.3	5.138	4.85	5.052	8.21	5.765	23.44	4.799	38.28	4.554	35.41
		80.1076	101.067	4.611	2.28	5.147	4.86	5.062	8.24	5.777	23.45	4.809	38.36	4.563	35.5
		80.1188	101.26	4.62	2.3	5.157	4.88	5.071	8.26	5.787	23.49	4.818	38.46	4.572	35.59
		80.1302	101.454	4.628	2.34	5.167	4.87	5.08	8.31	5.798	23.52	4.827	38.52	4.58	35.68
		80.1419	101.648	4.637	2.32	5.177	4.92	5.09	8.31	5.809	23.58	4.836	38.61	4.589	35.8
		80.1548	101.841	4.646	2.3	5.187	4.93	5.1	8.37	5.821	23.63	4.846	38.69	4.598	35.87
		80.1664	102.035	4.655	2.29	5.197	4.93	5.11	8.39	5.831	23.73	4.855	38.77	4.607	35.96
		80.1772	102.229	4.664	2.36	5.207	4.95	5.119	8.43	5.842	23.74	4.864	38.85	4.615	36.08
		80.188	102.422	4.673	2.34	5.216	4.95	5.129	8.46	5.853	23.81	4.873	38.94	4.624	36.15
		80.1989	102.616	4.681	2.35	5.226	4.99	5.139	8.48	5.864	23.84	4.882	39.02	4.632	36.26
		80.2095	102.81	4.69	2.32	5.236	4.98	5.149	8.52	5.875	23.94	4.892	39.11	4.641	36.36
		80.2202	103.003	4.699	2.32	5.245	5.03	5.16	8.56	5.886	23.99	4.901	39.2	4.65	36.45
		80.231	103.197	4.708	2.35	5.255	5	5.169	8.58	5.897	24.02	4.909	39.27	4.658	36.51
		80.2419	103.391	4.716	2.36	5.265	5.05	5.178	8.6	5.908	24.11	4.919	39.35	4.667	36.66
		80.252	103.584	4.725	2.4	5.275	5.06	5.19	8.66	5.92	24.13	4.928	39.43	4.675	36.73
		80.2619	103.778	4.734	2.36	5.285	5.07	5.199	8.67	5.931	24.2	4.937	39.52	4.685	36.82
		80.272	103.972	4.743	2.38	5.295	5.08	5.208	8.7	5.942	24.27	4.946	39.59	4.694	36.92
		80.2819	104.165	4.752	2.36	5.305	5.1	5.217	8.76	5.952	24.34	4.956	39.69	4.702	36.99
		80.2918	104.359	4.761	2.39	5.315	5.12	5.228	8.77	5.963	24.34	4.965	39.78	4.711	37.06
		80.3018	104.553	4.77	2.41	5.325	5.11	5.236	8.8	5.975	24.42	4.974	39.85	4.72	37.16
		80.3118	104.746	4.779	2.41	5.336	5.16	5.246	8.83	5.985	24.49	4.984	39.97	4.729	37.27
		80.3216	104.94	4.788	2.4	5.346	5.16	5.256	8.88	5.996	24.53	4.994	40.04	4.738	37.33
		80.3312	105.134	4.797	2.41	5.356	5.17	5.266	8.88	6.007	24.61	5.003	40.13	4.747	37.44
		80.3405	105.327	4.806	2.4	5.366	5.17	5.275	8.93	6.018	24.64	5.012	40.21	4.756	37.53
		80.3493	105.521	4.815	2.4	5.375	5.22	5.285	8.96	6.029	24.69	5.021	40.3	4.764	37.63
		80.3583	105.715	4.824	2.46	5.385	5.22	5.294	8.98	6.041	24.76	5.03	40.38	4.773	37.71
		80.3675	105.908	4.832	2.45	5.395	5.22	5.304	9.01	6.052	24.84	5.039	40.47	4.782	37.79
		80.3764	106.102	4.841	2.42	5.405	5.25	5.314	9.05	6.063	24.88	5.049	40.56	4.79	37.9
		80.3852	106.296	4.85	2.43	5.414	5.26	5.324	9.09	6.074	24.91	5.057	40.63	4.799	37.98
		80.3942	106.489	4.859	2.44	5.424	5.27	5.333	9.09	6.085	25	5.067	40.73	4.808	38.06
		80.4026	106.683	4.867	2.46	5.434	5.29	5.343	9.15	6.097	25.04	5.076	40.81	4.816	38.16
		80.4115	106.876	4.876	2.47	5.443	5.31	5.352	9.18	6.108	25.12	5.085	40.89	4.825	38.26
		80.4205	107.07	4.885	2.46	5.453	5.31	5.362	9.19	6.12	25.16	5.095	40.98	4.833	38.33
		80.4294	107.264	4.893	2.44	5.464	5.34	5.372	9.23	6.131	25.23	5.104	41.07	4.842	38.42
		80.4386	107.457	4.902	2.49	5.474	5.36	5.381	9.28	6.141	25.25	5.112	41.14	4.851	38.52
		80.4481	107.651	4.911	2.49	5.483	5.37	5.391	9.29	6.152	25.35	5.122	41.22	4.86	38.58
		80.4576	107.845	4.92	2.5	5.493	5.39	5.401	9.32	6.164	25.4	5.131	41.31	4.869	38.69
		80.467	108.038	4.929	2.49	5.503	5.37	5.41	9.37	6.175	25.44	5.14	41.38	4.877	38.79
		80.4752	108.232	4.938	2.44	5.513	5.42	5.421	9.38	6.185	25.49	5.15	41.47	4.886	38.88
		80.4836	108.426	4.946	2.51	5.522	5.42	5.431	9.42	6.196	25.55	5.158	41.57	4.894	38.95
		80.4923	108.62	4.955	2.52	5.532	5.45	5.44	9.45	6.207	25.63	5.168	41.65	4.903	39.06
		80.5016	108.813	4.963	2.52	5.542	5.45	5.45	9.49	6.219	25.66	5.177	41.73	4.911	39.15
		80.5111	109.007	4.972	2.5	5.552	5.47	5.461	9.51	6.23	25.75	5.186	41.83	4.92	39.24
		80.5203	109.201	4.981	2.53	5.561	5.48	5.47	9.55	6.241	25.75	5.196	41.91	4.929	39.35
		80.5302	109.394	4.99	2.51	5.571	5.49	5.479	9.59	6.251	25.84	5.204	41.99	4.938	39.44
		80.5397	109.588	4.999	2.55	5.581	5.54	5.489	9.6	6.262	25.9	5.213	42.07	4.947	39.54
		80.5482	109.781	5.008	2.56	5.591	5.52	5.499	9.65	6.274	25.96	5.223	42.15	4.956	39.61
		80.5569	109.975	5.016	2.52	5.601	5.54	5.508	9.66	6.285	26.01	5.233	42.25	4.964	39.74
		80.5661	110.169	5.026	2.54	5.612	5.56	5.518	9.71	6.295	26.05	5.241	42.35	4.973	39.83
		80.5752	110.362	5.035	2.55	5.621	5.59	5.528	9.73	6.306	26.13	5.251	42.44	4.982	39.94
		80.5841	110.556	5.044	2.58	5.631	5.58	5.537	9.77	6.317	26.15	5.261	42.51	4.991	40.03
		80.5927	110.75	5.053	2.56	5.642	5.61	5.547	9.8	6.328	26.25	5.27	42.61	5	40.12
		80.6019	110.943	5.062	2.57	5.651	5.63	5.556	9.82	6.339	26.27	5.28	42.71	5.009	40.24
		80.6116	111.137	5.071	2.54	5.662	5.63	5.566	9.86	6.35	26.33	5.288	42.8	5.018	40.33
		80.6201	111.331	5.079	2.59	5.671	5.66	5.576	9.89	6.361	26.39	5.298	42.9	5.026	40.45
		80.6285	111.524	5.088	2.6	5.681	5.68	5.586	9.94	6.372	26.46	5.307	42.95	5.035	40.52
		80.6373	111.718	5.097	2.6	5.691	5.68	5.595	9.95	6.383	26.52	5.316	43.04	5.044	40.62
		80.6464	111.912	5.105	2.59	5.7	5.69	5.605	9.98	6.395	26.54	5.325	43.14	5.052	40.71
		80.6549	112.105	5.114	2.57	5.71	5.74	5.615	10	6.406	26.63	5.334	43.22	5.061	40.82
		80.6633	112.299	5.123	2.61	5.72	5.72	5.624	10.06	6.418	26.68	5.343	43.31	5.069	40.92
		80.672	112.493	5.132	2.62	5.729	5.74	5.634	10.09	6.429	26.75	5.353	43.4	5.078	41.01
		80.6809	112.686	5.141	2.63	5.74	5.77	5.643	10.1	6.44	26.79	5.361	43.48	5.087	41.1
		80.6896	112.88	5.15	2.61	5.75	5.77	5.653	10.14	6.451	26.86	5.371	43.57	5.096	41.21
		80.698	113.074	5.158	2.6	5.76	5.79	5.662	10.17	6.463	26.9	5.38	43.67	5.105	41.32
		80.7061	113.267	5.167	2.64	5.769	5.81	5.672	10.21	6.473	26.96	5.389	43.74	5.113	41.41
		80.7142	113.461	5.176	2.66	5.779	5.83	5.682	10.23	6.484	27.05	5.399	43.81	5.122	41.51
		80.7222	113.655	5.185	2.66	5.789	5.82	5.691	10.27	6.495	27.08	5.407	43.9	5.131	41.6
		80.7305	113.848	5.194	2.63	5.799	5.85	5.702	10.28	6.506	27.14	5.417	44	5.139	41.71
		80.7386	114.042	5.203	2.66	5.809	5.87	5.711	10.33	6.518	27.18	5.426	44.08	5.148	41.82
		80.7467	114.236	5.211	2.65	5.818	5.87	5.72	10.36	6.528	27.29	5.435	44.17	5.157	41.91
		80.7549	114.429	5.22	2.69	5.828	5.91	5.731	10.4	6.539	27.29	5.444	44.26	5.165	42.01
		80.7627	114.623	5.228	2.69	5.838	5.9	5.741	10.42	6.55	27.37	5.453	44.33	5.173	42.09
		80.7704	114.817	5.237	2.66	5.848	5.93	5.751	10.44	6.561	27.41	5.462	44.44	5.182	42.2
		80.7786	115.01	5.246	2.66	5.858	5.94	5.76	10.5	6.573	27.47	5.471	44.52	5.192	42.28
		80.7867	115.204	5.255	2.69	5.867	5.96	5.771	10.52	6.584	27.56	5.481	44.59	5.2	42.4
		80.795	115.398	5.264	2.72	5.877	5.97	5.78	10.56	6.595	27.6	5.49	44.68	5.208	42.48
		80.8037	115.591	5.272	2.69	5.887	5.99	5.79	10.58	6.606	27.66	5.5	44.76	5.217	42.59
		80.8124	115.785	5.282	2.7	5.897	5.99	5.799	10.62	6.616	27.68	5.509	44.85	5.227	42.7
		80.8205	115.979	5.291	2.67	5.907	6.02	5.809	10.64	6.627	27.78	5.518	44.95	5.236	42.8
		80.8286	116.172	5.3	2.73	5.917	6.04	5.819	10.68	6.638	27.83	5.527	45.04	5.244	42.92
		80.8368	116.366	5.309	2.72	5.928	6.03	5.828	10.73	6.649	27.89	5.537	45.11	5.253	42.99
		80.8446	116.56	5.318	2.74	5.937	6.07	5.838	10.72	6.66	27.93	5.547	45.21	5.262	43.11
		80.8525	116.753	5.327	2.72	5.948	6.08	5.847	10.77	6.671	27.98	5.556	45.3	5.271	43.2
		80.8601	116.947	5.336	2.7	5.958	6.09	5.857	10.81	6.682	28.05	5.565	45.4	5.28	43.33
		80.8676	117.141	5.344	2.75	5.967	6.11	5.867	10.84	6.693	28.12	5.574	45.48	5.288	43.42
		80.8752	117.334	5.353	2.76	5.976	6.13	5.876	10.86	6.705	28.18	5.583	45.56	5.297	43.52
		80.8829	117.528	5.362	2.76	5.987	6.12	5.886	10.89	6.716	28.21	5.592	45.63	5.306	43.62
		80.8906	117.722	5.371	2.73	5.997	6.16	5.896	10.92	6.727	28.27	5.601	45.73	5.314	43.72
		80.8991	117.915	5.38	2.77	6.007	6.18	5.906	10.95	6.738	28.34	5.611	45.82	5.323	43.82
		80.907	118.109	5.388	2.77	6.016	6.17	5.915	11.01	6.75	28.41	5.62	45.88	5.332	43.91
		80.9146	118.303	5.397	2.79	6.026	6.21	5.924	11.02	6.762	28.47	5.629	45.99	5.341	44.02
		80.9227	118.496	5.406	2.78	6.036	6.22	5.934	11.05	6.773	28.51	5.638	46.07	5.35	44.11
		80.9314	118.69	5.415	2.76	6.045	6.22	5.944	11.08	6.784	28.56	5.648	46.17	5.358	44.22
		80.9391	118.884	5.423	2.8	6.055	6.23	5.953	11.13	6.794	28.62	5.657	46.26	5.367	44.32
		80.9469	119.077	5.432	2.8	6.066	6.27	5.963	11.14	6.805	28.72	5.666	46.36	5.375	44.43
		80.9547	119.271	5.441	2.81	6.075	6.27	5.973	11.18	6.817	28.74	5.675	46.43	5.384	44.51
		80.9623	119.465	5.45	2.81	6.085	6.27	5.982	11.2	6.828	28.8	5.684	46.51	5.393	44.62
		80.9711	119.658	5.459	2.8	6.095	6.32	5.993	11.23	6.838	28.85	5.693	46.62	5.401	44.75
		80.983	119.852	5.468	2.8	6.104	6.32	6.002	11.28	6.849	28.92	5.702	46.7	5.41	44.82
		80.9931	120.046	5.476	2.86	6.114	6.33	6.012	11.31	6.86	28.99	5.711	46.8	5.419	44.93
		81.0021	120.239	5.485	2.85	6.124	6.34	6.022	11.36	6.872	29.01	5.721	46.88	5.427	45.02
		81.0112	120.433	5.494	2.8	6.134	6.38	6.032	11.35	6.882	29.05	5.729	46.97	5.436	45.12
		81.0208	120.627	5.502	2.82	6.143	6.37	6.042	11.39	6.894	29.07	5.738	47.06	5.444	45.22
		81.0302	120.82	5.511	2.84	6.153	6.39	6.051	11.44	6.904	29.16	5.748	47.15	5.453	45.33
		81.0392	121.014	5.52	2.87	6.163	6.42	6.061	11.49	6.915	29.22	5.757	47.24	5.462	45.44
		81.0479	121.208	5.529	2.86	6.173	6.42	6.071	11.5	6.926	29.29	5.766	47.32	5.471	45.52
		81.0565	121.401	5.538	2.86	6.182	6.45	6.08	11.49	6.938	29.3	5.776	47.41	5.48	45.66
		81.0647	121.595	5.546	2.82	6.193	6.44	6.09	11.56	6.948	29.37	5.785	47.47	5.489	45.75
		81.0736	121.789	5.555	2.86	6.204	6.49	6.1	11.6	6.959	29.45	5.794	47.54	5.497	45.86
		81.0824	121.982	5.565	2.92	6.214	6.48	6.109	11.63	6.97	29.51	5.804	47.64	5.506	45.96
		81.0914	122.176	5.574	2.89	6.224	6.52	6.118	11.65	6.981	29.56	5.813	47.73	5.516	46.07
		81.1003	122.37	5.583	2.87	6.234	6.51	6.128	11.68	6.992	29.61	5.823	47.84	5.524	46.16
		81.1088	122.563	5.592	2.85	6.244	6.53	6.139	11.7	7.003	29.66	5.832	47.93	5.533	46.29
		81.1168	122.757	5.6	2.91	6.253	6.56	6.148	11.73	7.014	29.71	5.841	47.99	5.541	46.39
		81.1245	122.951	5.609	2.92	6.263	6.56	6.158	11.79	7.025	29.81	5.851	48.01	5.551	46.48
		81.132	123.144	5.618	2.93	6.274	6.59	6.168	11.82	7.037	29.85	5.86	48.12	5.559	46.59
		81.1397	123.338	5.627	2.89	6.283	6.59	6.177	11.86	7.048	29.89	5.869	48.23	5.568	46.7
		81.1481	123.531	5.636	2.89	6.293	6.61	6.187	11.85	7.059	29.96	5.878	48.34	5.577	46.81
		81.1591	123.725	5.645	2.93	6.303	6.62	6.196	11.87	7.07	30.02	5.887	48.37	5.585	46.89
		81.1686	123.919	5.653	2.96	6.313	6.65	6.206	11.93	7.082	30.1	5.897	48.44	5.594	47.01
		81.1766	124.112	5.662	2.96	6.322	6.65	6.216	12.01	7.093	30.14	5.906	48.51	5.603	47.1
		81.1845	124.306	5.671	2.92	6.332	6.67	6.225	12.01	7.104	30.21	5.914	48.65	5.611	47.2
		81.1926	124.5	5.679	2.92	6.342	6.69	6.235	12	7.116	30.25	5.924	48.75	5.62	47.32
		81.2015	124.694	5.688	2.95	6.352	6.7	6.244	12.05	7.126	30.33	5.933	48.85	5.629	47.41
		81.2107	124.887	5.697	2.99	6.361	6.71	6.254	12.07	7.138	30.41	5.942	48.92	5.638	47.52
		81.2189	125.081	5.706	2.98	6.372	6.73	6.264	12.14	7.148	30.45	5.952	48.97	5.646	47.62
		81.2264	125.275	5.715	2.94	6.381	6.76	6.273	12.16	7.159	30.5	5.96	49.11	5.655	47.74
		81.2336	125.468	5.723	2.95	6.391	6.76	6.283	12.17	7.171	30.53	5.969	49.19	5.664	47.83
		81.2409	125.662	5.733	2.96	6.401	6.79	6.293	12.18	7.182	30.63	5.979	49.28	5.672	47.93
		81.248	125.856	5.741	3.02	6.411	6.79	6.302	12.26	7.192	30.69	5.987	49.32	5.681	48.05
		81.2555	126.049	5.749	3.01	6.42	6.82	6.313	12.29	7.203	30.76	5.997	49.42	5.689	48.13
		81.2652	126.243	5.758	2.99	6.429	6.82	6.323	12.32	7.214	30.78	6.006	49.48	5.698	48.25
		81.2739	126.436	5.767	2.94	6.44	6.83	6.333	12.34	7.225	30.85	6.015	49.59	5.706	48.35
		81.282	126.63	5.776	3.01	6.45	6.87	6.342	12.36	7.237	30.9	6.024	49.69	5.715	48.47
		81.2898	126.824	5.784	3.04	6.459	6.86	6.353	12.4	7.247	30.98	6.034	49.77	5.724	48.54
		81.2973	127.017	5.794	3.03	6.469	6.88	6.362	12.47	7.259	31.04	6.043	49.86	5.733	48.66
		81.3046	127.211	5.802	3.01	6.48	6.89	6.371	12.5	7.27	31.08	6.052	49.98	5.742	48.78
		81.3115	127.405	5.812	2.98	6.49	6.94	6.381	12.48	7.28	31.14	6.061	50.09	5.751	48.88
		81.3181	127.598	5.821	3.05	6.499	6.93	6.391	12.52	7.291	31.2	6.071	50.11	5.759	48.97
		81.3249	127.792	5.83	3.05	6.509	6.93	6.4	12.58	7.302	31.29	6.08	50.23	5.769	49.09
		81.3316	127.986	5.839	3.08	6.52	6.99	6.41	12.62	7.313	31.31	6.09	50.32	5.777	49.2
		81.3385	128.179	5.848	3.03	6.529	6.98	6.42	12.65	7.325	31.38	6.1	50.44	5.786	49.28
		81.3464	128.373	5.857	3.03	6.539	6.99	6.429	12.64	7.336	31.42	6.108	50.52	5.796	49.42
				5.866	3.04	6.55	7.01	6.439	12.69	7.346	31.5	6.118	50.61	5.804	49.53
				5.874	3.1	6.559	7.04	6.448	12.73	7.357	31.58	6.127	50.67	5.813	49.64
				5.883	3.12	6.569	7.03	6.458	12.79	7.368	31.61	6.136	50.78	5.822	49.72
				5.892	3.04	6.579	7.05	6.468	12.79	7.379	31.68	6.145	50.91	5.83	49.86
				5.901	3.04	6.589	7.09	6.478	12.83	7.391	31.72	6.154	50.99	5.839	49.94
				5.909	3.11	6.598	7.08	6.487	12.84	7.402	31.81	6.163	51.05	5.847	50.04
				5.919	3.15	6.608	7.1	6.497	12.87	7.415	31.87	6.173	51.15	5.856	50.16
				5.928	3.07	6.618	7.12	6.506	12.96	7.426	31.93	6.182	51.27	5.864	50.25
				5.935	3.09	6.628	7.14	6.516	12.97	7.436	31.97	6.191	51.35	5.873	50.38
				5.945	3.11	6.637	7.14	6.525	12.97	7.448	32.03	6.2	51.46	5.882	50.47
				5.954	3.1	6.647	7.18	6.535	12.99	7.459	32.13	6.209	51.53	5.891	50.59
				5.962	3.15	6.657	7.18	6.545	13.08	7.47	32.16	6.218	51.62	5.899	50.69
				5.971	3.15	6.667	7.2	6.554	13.08	7.481	32.24	6.228	51.71	5.908	50.8
				5.98	3.09	6.677	7.21	6.564	13.13	7.491	32.27	6.237	51.84	5.917	50.91
				5.989	3.1	6.687	7.22	6.574	13.14	7.502	32.33	6.246	51.9	5.925	51.01
				5.998	3.17	6.696	7.25	6.584	13.15	7.513	32.4	6.255	51.98	5.934	51.14
				6.006	3.17	6.706	7.25	6.594	13.21	7.525	32.48	6.264	52.07	5.942	51.24
				6.015	3.16	6.716	7.28	6.604	13.27	7.536	32.52	6.273	52.14	5.952	51.34
				6.024	3.15	6.726	7.28	6.614	13.29	7.546	32.58	6.282	52.25	5.96	51.46
				6.032	3.12	6.736	7.32	6.624	13.29	7.557	32.65	6.291	52.37	5.969	51.56
				6.041	3.18	6.745	7.31	6.633	13.33	7.568	32.69	6.301	52.43	5.977	51.65
				6.05	3.21	6.755	7.34	6.643	13.38	7.579	32.78	6.31	52.5	5.986	51.77
				6.059	3.2	6.765	7.36	6.653	13.44	7.59	32.82	6.319	52.61	5.995	51.88
				6.068	3.16	6.775	7.36	6.662	13.45	7.602	32.88	6.329	52.71	6.004	51.97
				6.076	3.17	6.785	7.39	6.672	13.45	7.612	32.91	6.338	52.79	6.012	52.11
				6.086	3.21	6.795	7.4	6.682	13.49	7.624	33.02	6.347	52.84	6.022	52.21
				6.095	3.23	6.805	7.42	6.691	13.55	7.634	33.07	6.357	52.93	6.031	52.32
				6.104	3.22	6.816	7.43	6.701	13.6	7.645	33.12	6.367	53.01	6.039	52.42
				6.113	3.2	6.826	7.46	6.71	13.61	7.656	33.18	6.376	53.14	6.049	52.56
				6.122	3.23	6.836	7.46	6.72	13.62	7.667	33.22	6.384	53.25	6.058	52.64
				6.131	3.2	6.846	7.49	6.731	13.64	7.678	33.31	6.394	53.34	6.066	52.77
				6.14	3.26	6.855	7.49	6.739	13.7	7.69	33.34	6.404	53.39	6.075	52.88
				6.148	3.26	6.866	7.51	6.749	13.76	7.701	33.42	6.412	53.45	6.083	52.97
				6.157	3.24	6.875	7.54	6.759	13.75	7.711	33.46	6.422	53.56	6.092	53.09
				6.166	3.21	6.885	7.54	6.769	13.78	7.723	33.53	6.431	53.64	6.1	53.19
				6.174	3.28	6.895	7.57	6.778	13.8	7.734	33.61	6.439	53.75	6.109	53.31
				6.183	3.29	6.904	7.58	6.788	13.88	7.746	33.66	6.449	53.81	6.118	53.4
				6.192	3.26	6.914	7.6	6.798	13.89	7.757	33.72	6.458	53.9	6.127	53.52
				6.201	3.26	6.924	7.6	6.807	13.93	7.768	33.76	6.467	54.01	6.136	53.62
				6.21	3.24	6.934	7.64	6.816	13.94	7.78	33.85	6.477	54.11	6.144	53.75
				6.218	3.3	6.943	7.64	6.826	13.97	7.79	33.89	6.486	54.2	6.153	53.85
				6.227	3.3	6.954	7.65	6.836	14.02	7.801	33.97	6.495	54.27	6.161	53.95
				6.236	3.31	6.964	7.68	6.845	14.06	7.812	34.02	6.504	54.37	6.17	54.06
				6.245	3.3	6.973	7.69	6.855	14.1	7.824	34.07	6.513	54.47	6.179	54.17
				6.253	3.29	6.983	7.71	6.865	14.09	7.835	34.13	6.522	54.55	6.188	54.29
				6.262	3.31	6.993	7.71	6.874	14.14	7.845	34.2	6.532	54.62	6.197	54.39
				6.271	3.33	7.002	7.74	6.885	14.18	7.856	34.27	6.54	54.75	6.205	54.51
				6.28	3.34	7.012	7.75	6.895	14.24	7.867	34.29	6.55	54.82	6.214	54.6
				6.288	3.31	7.022	7.77	6.904	14.25	7.878	34.37	6.559	54.94	6.222	54.72
				6.297	3.35	7.032	7.79	6.914	14.27	7.89	34.42	6.568	54.99	6.231	54.85
				6.306	3.32	7.041	7.8	6.925	14.29	7.901	34.51	6.577	55.11	6.239	54.93
				6.315	3.36	7.051	7.82	6.934	14.35	7.911	34.54	6.586	55.21	6.248	55.05
				6.324	3.38	7.061	7.82	6.944	14.39	7.923	34.61	6.596	55.32	6.257	55.16
				6.332	3.31	7.072	7.85	6.953	14.41	7.934	34.65	6.605	55.39	6.266	55.27
				6.342	3.35	7.081	7.87	6.963	14.44	7.945	34.71	6.614	55.45	6.275	55.37
				6.351	3.39	7.091	7.89	6.973	14.45	7.956	34.81	6.623	55.55	6.283	55.49
				6.36	3.38	7.102	7.89	6.982	14.52	7.966	34.84	6.633	55.67	6.292	55.6
				6.369	3.37	7.112	7.92	6.992	14.56	7.977	34.91	6.643	55.81	6.301	55.71
				6.378	3.4	7.122	7.93	7.002	14.55	7.988	34.94	6.652	55.88	6.311	55.86
				6.387	3.35	7.132	7.94	7.011	14.6	7.999	35.03	6.662	55.96	6.32	55.95
				6.395	3.41	7.142	7.99	7.02	14.62	8.01	35.08	6.67	56.03	6.328	56.08
				6.405	3.42	7.152	7.97	7.03	14.67	8.021	35.15	6.68	56.16	6.336	56.19
				6.413	3.4	7.161	8	7.04	14.7	8.032	35.19	6.689	56.27	6.346	56.31
				6.422	3.4	7.171	8.01	7.049	14.75	8.044	35.25	6.698	56.38	6.354	56.41
				6.431	3.41	7.181	8.03	7.06	14.74	8.055	35.33	6.707	56.44	6.363	56.53
				6.439	3.44	7.191	8.03	7.069	14.78	8.067	35.38	6.716	56.52	6.371	56.63
				6.448	3.43	7.2	8.06	7.078	14.85	8.078	35.44	6.726	56.61	6.38	56.74
				6.457	3.46	7.21	8.08	7.088	14.86	8.089	35.49	6.734	56.72	6.389	56.87
				6.466	3.41	7.22	8.1	7.098	14.89	8.1	35.57	6.743	56.83	6.397	56.97
				6.475	3.44	7.23	8.12	7.107	14.92	8.112	35.62	6.753	56.9	6.406	57.08
				6.483	3.46	7.24	8.12	7.117	14.95	8.123	35.7	6.762	56.98	6.415	57.19
				6.492	3.48	7.25	8.15	7.127	14.98	8.134	35.76	6.771	57.08	6.424	57.31
				6.501	3.48	7.26	8.15	7.136	15.05	8.145	35.8	6.781	57.2	6.432	57.39
				6.51	3.44	7.269	8.17	7.146	15.04	8.156	35.86	6.79	57.27	6.441	57.53
				6.518	3.48	7.279	8.2	7.156	15.07	8.166	35.92	6.799	57.35	6.45	57.63
				6.528	3.49	7.289	8.2	7.166	15.13	8.177	36	6.808	57.43	6.458	57.74
				6.536	3.51	7.299	8.21	7.175	15.16	8.189	36.03	6.817	57.52	6.467	57.86
				6.545	3.49	7.309	8.24	7.185	15.19	8.199	36.12	6.826	57.62	6.475	57.96
				6.553	3.5	7.318	8.26	7.195	15.22	8.21	36.16	6.835	57.76	6.484	58.08
				6.562	3.49	7.328	8.26	7.205	15.25	8.222	36.21	6.844	57.8	6.493	58.18
				6.571	3.52	7.338	8.28	7.215	15.26	8.233	36.29	6.854	57.86	6.502	58.31
				6.58	3.54	7.348	8.3	7.225	15.34	8.243	36.34	6.863	57.96	6.51	58.4
				6.589	3.51	7.358	8.32	7.234	15.35	8.255	36.4	6.872	58.13	6.519	58.52
				6.598	3.52	7.368	8.32	7.244	15.38	8.265	36.44	6.881	58.23	6.528	58.64
				6.607	3.52	7.378	8.36	7.254	15.41	8.276	36.54	6.891	58.29	6.537	58.73
				6.616	3.55	7.388	8.36	7.263	15.44	8.288	36.58	6.9	58.34	6.546	58.87
				6.624	3.56	7.398	8.37	7.273	15.48	8.298	36.65	6.909	58.42	6.555	58.96
				6.634	3.56	7.407	8.42	7.283	15.52	8.309	36.7	6.919	58.55	6.564	59.09
				6.644	3.55	7.418	8.41	7.292	15.57	8.32	36.76	6.929	58.67	6.572	59.2
				6.652	3.55	7.428	8.43	7.302	15.57	8.331	36.82	6.938	58.7	6.581	59.33
				6.66	3.59	7.438	8.45	7.312	15.6	8.343	36.88	6.947	58.69	6.591	59.43
				6.669	3.58	7.447	8.48	7.321	15.63	8.354	36.97	6.956	58.78	6.599	59.56
				6.678	3.6	7.458	8.47	7.331	15.67	8.365	37	6.965	58.95	6.608	59.66
				6.687	3.57	7.467	8.49	7.341	15.72	8.376	37.07	6.974	59.07	6.616	59.78
				6.696	3.59	7.477	8.53	7.35	15.73	8.387	37.13	6.983	59.09	6.625	59.89
				6.705	3.61	7.487	8.52	7.36	15.77	8.398	37.21	6.993	59.15	6.633	59.98
				6.714	3.62	7.496	8.56	7.37	15.79	8.41	37.25	7.002	59.27	6.642	60.11
				6.722	3.6	7.506	8.57	7.379	15.85	8.421	37.32	7.011	59.39	6.65	60.21
				6.731	3.6	7.516	8.58	7.388	15.87	8.433	37.39	7.02	59.51	6.66	60.34
				6.74	3.63	7.526	8.59	7.398	15.9	8.444	37.44	7.03	59.57	6.668	60.43
				6.748	3.63	7.536	8.62	7.408	15.91	8.455	37.52	7.038	59.63	6.677	60.57
				6.757	3.66	7.545	8.62	7.417	15.96	8.465	37.58	7.047	59.74	6.686	60.67
				6.766	3.61	7.555	8.64	7.427	16.01	8.476	37.64	7.057	59.91	6.694	60.78
				6.775	3.63	7.565	8.67	7.437	16.03	8.488	37.68	7.066	59.98	6.703	60.9
				6.784	3.66	7.575	8.67	7.447	16.08	8.498	37.76	7.075	60.03	6.712	61.01
				6.793	3.67	7.585	8.7	7.456	16.07	8.509	37.82	7.084	60.13	6.72	61.13
				6.801	3.66	7.594	8.72	7.466	16.14	8.521	37.87	7.093	60.23	6.729	61.24
				6.81	3.66	7.604	8.73	7.476	16.14	8.532	37.95	7.103	60.38	6.737	61.36
				6.819	3.66	7.614	8.73	7.486	16.22	8.543	37.99	7.112	60.47	6.746	61.46
				6.827	3.67	7.624	8.78	7.497	16.22	8.554	38.06	7.121	60.52	6.755	61.57
				6.836	3.72	7.634	8.76	7.506	16.24	8.564	38.13	7.13	60.58	6.764	61.69
				6.845	3.68	7.644	8.79	7.516	16.3	8.575	38.2	7.139	60.72	6.772	61.8
				6.854	3.69	7.653	8.81	7.525	16.34	8.587	38.24	7.148	60.85	6.781	61.92
				6.862	3.7	7.663	8.82	7.535	16.37	8.598	38.3	7.158	60.91	6.79	62.04
				6.871	3.72	7.673	8.84	7.544	16.38	8.609	38.38	7.167	60.96	6.799	62.15
				6.88	3.74	7.684	8.85	7.555	16.43	8.619	38.44	7.177	61.07	6.808	62.26
				6.89	3.71	7.694	8.89	7.564	16.45	8.63	38.5	7.186	61.22	6.817	62.4
				6.899	3.71	7.704	8.89	7.573	16.49	8.642	38.55	7.196	61.36	6.825	62.51
				6.908	3.72	7.714	8.92	7.583	16.53	8.652	38.62	7.205	61.42	6.835	62.61
				6.917	3.75	7.724	8.93	7.593	16.56	8.663	38.65	7.214	61.44	6.844	62.74
				6.926	3.76	7.734	8.94	7.602	16.57	8.674	38.75	7.223	61.55	6.852	62.85
				6.934	3.76	7.744	8.97	7.612	16.62	8.685	38.8	7.233	61.71	6.861	62.96
				6.943	3.73	7.754	8.97	7.622	16.67	8.697	38.86	7.241	61.83	6.87	63.09
				6.952	3.75	7.763	9	7.632	16.69	8.708	38.92	7.25	61.9	6.878	63.21
				6.961	3.79	7.773	9.01	7.641	16.72	8.719	38.99	7.26	61.91	6.887	63.29
				6.969	3.77	7.782	9.03	7.65	16.74	8.73	39.07	7.269	61.98	6.896	63.43
				6.978	3.78	7.792	9.04	7.66	16.79	8.742	39.1	7.278	62.14	6.904	63.54
				6.987	3.76	7.803	9.07	7.67	16.83	8.753	39.19	7.287	62.27	6.913	63.63
				6.996	3.78	7.812	9.07	7.68	16.85	8.764	39.23	7.296	62.34	6.922	63.76
				7.004	3.8	7.822	9.08	7.689	16.88	8.775	39.31	7.306	62.37	6.93	63.89
				7.013	3.82	7.832	9.12	7.699	16.9	8.787	39.38	7.315	62.46	6.939	64
				7.022	3.79	7.842	9.13	7.708	16.97	8.797	39.45	7.324	62.58	6.948	64.1
				7.031	3.81	7.852	9.15	7.718	16.97	8.808	39.49	7.334	62.73	6.956	64.26
				7.039	3.8	7.862	9.15	7.728	17.02	8.82	39.55	7.343	62.81	6.965	64.35
				7.048	3.81	7.871	9.19	7.737	17.04	8.831	39.65	7.352	62.87	6.974	64.48
				7.058	3.86	7.881	9.18	7.748	17.08	8.842	39.67	7.361	62.95	6.983	64.59
				7.066	3.82	7.891	9.22	7.757	17.11	8.852	39.75	7.37	63.08	6.991	64.72
				7.074	3.82	7.9	9.24	7.767	17.16	8.863	39.81	7.379	63.2	7	64.82
				7.084	3.84	7.91	9.23	7.777	17.19	8.875	39.87	7.387	63.28	7.008	64.93
				7.092	3.86	7.92	9.27	7.787	17.19	8.885	39.93	7.397	63.35	7.017	65.05
				7.1	3.85	7.93	9.28	7.797	17.26	8.897	40	7.407	63.43	7.025	65.16
				7.11	3.88	7.939	9.3	7.806	17.28	8.908	40.06	7.415	63.57	7.034	65.29
				7.119	3.85	7.949	9.29	7.817	17.33	8.918	40.1	7.425	63.68	7.043	65.4
				7.128	3.84	7.959	9.34	7.826	17.35	8.929	40.2	7.434	63.76	7.052	65.52
				7.137	3.91	7.97	9.34	7.836	17.38	8.941	40.24	7.443	63.81	7.061	65.64
				7.146	3.89	7.98	9.36	7.845	17.41	8.952	40.31	7.453	63.93	7.069	65.76
				7.155	3.89	7.99	9.39	7.854	17.44	8.962	40.37	7.462	64.02	7.078	65.89
				7.164	3.89	8	9.38	7.864	17.48	8.973	40.44	7.472	64.16	7.088	65.99
				7.172	3.89	8.01	9.42	7.874	17.52	8.984	40.48	7.482	64.25	7.097	66.13
				7.182	3.92	8.02	9.44	7.884	17.54	8.995	40.57	7.491	64.29	7.105	66.25
				7.19	3.92	8.03	9.45	7.893	17.57	9.007	40.64	7.5	64.38	7.114	66.37
				7.199	3.92	8.04	9.45	7.903	17.62	9.017	40.67	7.509	64.53	7.123	66.48
				7.208	3.92	8.049	9.49	7.913	17.65	9.028	40.75	7.519	64.63	7.131	66.62
				7.217	3.93	8.059	9.49	7.922	17.68	9.039	40.8	7.527	64.71	7.14	66.71
				7.226	3.94	8.069	9.51	7.932	17.7	9.051	40.9	7.536	64.78	7.149	66.81
				7.234	3.96	8.079	9.55	7.942	17.73	9.063	40.94	7.545	64.88	7.158	66.96
				7.243	3.94	8.088	9.54	7.951	17.78	9.074	41.01	7.555	64.95	7.166	67.06
				7.252	3.95	8.099	9.56	7.961	17.81	9.086	41.07	7.564	65.06	7.175	67.19
				7.261	3.95	8.109	9.58	7.971	17.87	9.097	41.14	7.573	65.11	7.183	67.3
				7.27	3.97	8.118	9.61	7.98	17.87	9.107	41.21	7.582	65.18	7.192	67.44
				7.279	3.98	8.128	9.59	7.989	17.9	9.119	41.27	7.591	65.26	7.201	67.53
				7.287	3.96	8.138	9.65	7.999	17.94	9.13	41.34	7.6	65.39	7.21	67.67
				7.296	3.99	8.148	9.65	8.008	17.98	9.141	41.37	7.61	65.5	7.219	67.8
				7.305	4	8.158	9.67	8.019	18.01	9.151	41.46	7.619	65.58	7.227	67.88
				7.314	4	8.167	9.68	8.028	18.03	9.162	41.53	7.628	65.67	7.236	68.01
				7.323	3.99	8.177	9.69	8.038	18.08	9.174	41.59	7.637	65.75	7.244	68.13
				7.331	4.03	8.187	9.73	8.048	18.09	9.185	41.63	7.646	65.88	7.253	68.24
				7.34	4	8.197	9.71	8.058	18.15	9.195	41.7	7.655	65.98	7.261	68.35
				7.348	4.01	8.206	9.75	8.068	18.18	9.207	41.77	7.664	66.07	7.27	68.49
				7.357	4.05	8.216	9.75	8.078	18.22	9.218	41.83	7.673	66.11	7.279	68.6
				7.366	4.03	8.226	9.79	8.088	18.24	9.228	41.92	7.682	66.21	7.288	68.73
				7.375	4.03	8.236	9.79	8.098	18.28	9.24	41.95	7.692	66.29	7.297	68.85
				7.384	4.03	8.246	9.82	8.107	18.29	9.251	42.02	7.701	66.41	7.305	68.97
				7.393	4.07	8.256	9.84	8.117	18.36	9.262	42.08	7.711	66.49	7.314	69.08
				7.401	4.05	8.265	9.83	8.126	18.39	9.273	42.17	7.72	66.57	7.323	69.2
				7.41	4.06	8.275	9.87	8.136	18.39	9.283	42.21	7.729	66.67	7.332	69.33
				7.419	4.06	8.286	9.89	8.146	18.45	9.295	42.27	7.738	66.74	7.341	69.44
				7.429	4.07	8.296	9.9	8.155	18.48	9.305	42.34	7.748	66.87	7.35	69.57
				7.438	4.09	8.306	9.91	8.165	18.51	9.316	42.38	7.758	66.97	7.359	69.69
				7.447	4.08	8.316	9.95	8.175	18.53	9.327	42.49	7.767	67.08	7.367	69.83
				7.455	4.1	8.326	9.95	8.184	18.58	9.338	42.53	7.776	67.13	7.376	69.94
				7.464	4.09	8.336	9.96	8.194	18.62	9.35	42.6	7.785	67.25	7.385	70.04
				7.473	4.09	8.345	10	8.204	18.64	9.361	42.65	7.794	67.35	7.394	70.19
				7.482	4.11	8.355	10	8.213	18.68	9.371	42.73	7.803	67.47	7.403	70.28
				7.491	4.14	8.365	10.01	8.223	18.7	9.383	42.78	7.813	67.56	7.411	70.42
				7.5	4.11	8.374	10.04	8.232	18.74	9.394	42.87	7.822	67.65	7.419	70.54
				7.508	4.11	8.384	10.08	8.242	18.78	9.406	42.93	7.831	67.75	7.428	70.66
				7.517	4.16	8.394	10.05	8.252	18.81	9.418	42.97	7.84	67.87	7.437	70.76
				7.526	4.12	8.404	10.09	8.262	18.84	9.429	43.07	7.849	67.98	7.446	70.9
				7.534	4.16	8.414	10.12	8.271	18.88	9.44	43.13	7.859	68.04	7.454	71.02
				7.543	4.15	8.424	10.13	8.28	18.92	9.451	43.2	7.868	68.12	7.464	71.11
				7.552	4.17	8.434	10.15	8.29	18.94	9.461	43.24	7.877	68.24	7.472	71.26
				7.561	4.13	8.443	10.16	8.3	18.99	9.473	43.33	7.886	68.35	7.481	71.35
				7.569	4.18	8.454	10.18	8.309	19	9.484	43.38	7.895	68.43	7.489	71.48
				7.578	4.19	8.463	10.18	8.319	19.03	9.495	43.45	7.904	68.5	7.498	71.6
				7.588	4.17	8.473	10.23	8.329	19.07	9.505	43.52	7.914	68.57	7.506	71.74
				7.596	4.19	8.483	10.22	8.339	19.12	9.516	43.56	7.923	68.71	7.515	71.83
				7.604	4.18	8.492	10.24	8.349	19.13	9.527	43.65	7.932	68.86	7.524	71.97
				7.613	4.2	8.502	10.26	8.359	19.17	9.538	43.69	7.941	68.93	7.532	72.09
				7.622	4.2	8.512	10.26	8.369	19.22	9.55	43.79	7.95	68.97	7.541	72.2
				7.631	4.23	8.522	10.29	8.379	19.24	9.561	43.83	7.959	69.07	7.55	72.34
				7.639	4.2	8.531	10.32	8.389	19.3	9.571	43.9	7.968	69.2	7.558	72.47
				7.648	4.22	8.541	10.33	8.398	19.31	9.582	43.96	7.977	69.33	7.567	72.6
				7.658	4.24	8.551	10.34	8.408	19.35	9.594	44.03	7.987	69.42	7.576	72.72
				7.667	4.24	8.561	10.38	8.417	19.37	9.604	44.12	7.996	69.49	7.585	72.88
				7.676	4.24	8.571	10.37	8.427	19.42	9.615	44.14	8.006	69.55	7.594	73
				7.685	4.23	8.582	10.38	8.436	19.44	9.626	44.23	8.015	69.71	7.603	73.13
				7.693	4.26	8.592	10.42	8.446	19.5	9.637	44.29	8.025	69.85	7.612	73.27
				7.703	4.26	8.602	10.44	8.455	19.51	9.648	44.36	8.034	69.93	7.621	73.38
				7.711	4.29	8.612	10.44	8.466	19.53	9.66	44.42	8.044	70	7.629	73.52
				7.721	4.27	8.622	10.47	8.476	19.58	9.67	44.5	8.053	70.05	7.639	73.66
				7.729	4.26	8.633	10.5	8.485	19.62	9.681	44.54	8.062	70.21	7.647	73.8
				7.738	4.29	8.642	10.5	8.494	19.65	9.693	44.6	8.071	70.33	7.656	73.91
				7.747	4.28	8.652	10.53	8.504	19.67	9.704	44.7	8.08	70.4	7.664	74.06
				7.755	4.31	8.661	10.54	8.514	19.72	9.715	44.75	8.089	70.46	7.673	74.19
				7.764	4.31	8.671	10.56	8.524	19.74	9.727	44.81	8.098	70.54	7.682	74.31
				7.773	4.31	8.681	10.58	8.533	19.79	9.738	44.87	8.108	70.64	7.69	74.45
				7.781	4.28	8.691	10.58	8.543	19.83	9.749	44.98	8.116	70.76	7.699	74.57
				7.791	4.33	8.7	10.62	8.552	19.84	9.76	45.01	8.126	70.86	7.708	74.71
				7.8	4.33	8.71	10.61	8.561	19.87	9.772	45.09	8.135	70.91	7.717	74.82
				7.809	4.32	8.72	10.66	8.571	19.93	9.783	45.16	8.144	70.98	7.725	74.97
				7.817	4.34	8.73	10.67	8.581	19.95	9.793	45.21	8.153	71.1	7.734	75.09
				7.826	4.3	8.74	10.69	8.591	19.96	9.805	45.29	8.163	71.23	7.743	75.22
				7.835	4.36	8.749	10.69	8.601	20.02	9.815	45.35	8.172	71.31	7.751	75.34
				7.844	4.38	8.759	10.71	8.61	20.05	9.826	45.43	8.181	71.39	7.76	75.48
				7.853	4.38	8.769	10.74	8.62	20.08	9.838	45.46	8.19	71.48	7.769	75.61
				7.861	4.36	8.779	10.73	8.63	20.12	9.849	45.56	8.199	71.58	7.778	75.72
				7.87	4.35	8.788	10.77	8.64	20.15	9.86	45.6	8.208	71.69	7.786	75.86
				7.879	4.32	8.798	10.77	8.649	20.18	9.87	45.68	8.217	71.79	7.794	75.98
				7.887	4.43	8.808	10.8	8.66	20.21	9.881	45.75	8.226	71.88	7.803	76.03
				7.896	4.45	8.818	10.8	8.67	20.27	9.893	45.79	8.236	71.97	7.811	75.97
				7.905	4.36	8.828	10.85	8.679	20.29	9.904	45.89	8.245	72.08	7.821	76.08
				7.914	4.38	8.838	10.84	8.689	20.33	9.915	45.93	8.254	72.18	7.829	76.2
				7.923	4.4	8.848	10.86	8.698	20.35	9.925	46.02	8.263	72.28	7.838	76.33
				7.931	4.44	8.858	10.87	8.708	20.38	9.936	46.08	8.273	72.38	7.847	76.49
				7.94	4.44	8.868	10.91	8.718	20.44	9.948	46.15	8.282	72.48	7.856	76.6
				7.949	4.45	8.878	10.92	8.728	20.45	9.958	46.19	8.292	72.6	7.865	76.74
				7.959	4.38	8.888	10.92	8.737	20.49	9.969	46.28	8.301	72.67	7.874	76.87
				7.968	4.41	8.898	10.98	8.747	20.53	9.98	46.35	8.31	72.78	7.883	77.01
				7.977	4.49	8.908	10.97	8.756	20.56	9.992	46.4	8.32	72.87	7.892	77.13
				7.986	4.47	8.918	10.99	8.766	20.58	10.003	46.47	8.329	72.97	7.9	77.27
				7.995	4.46	8.928	11.01	8.775	20.65	10.014	46.53	8.338	73.07	7.909	77.42
				8.003	4.43	8.937	11.03	8.785	20.65	10.024	46.62	8.348	73.17	7.918	77.54
				8.012	4.46	8.947	11.04	8.795	20.68	10.035	46.68	8.356	73.25	7.927	77.67
				8.021	4.49	8.957	11.07	8.805	20.73	10.047	46.75	8.365	73.37	7.936	77.79
				8.03	4.52	8.967	11.09	8.814	20.77	10.059	46.8	8.375	73.47	7.944	77.91
				8.038	4.49	8.977	11.1	8.824	20.8	10.07	46.88	8.384	73.56	7.952	78.01
				8.047	4.45	8.987	11.12	8.833	20.82	10.081	46.96	8.392	73.66	7.961	78.15
				8.056	4.49	8.996	11.13	8.843	20.86	10.093	47.01	8.402	73.72	7.97	78.25
				8.065	4.53	9.006	11.15	8.853	20.88	10.104	47.11	8.412	73.84	7.978	78.39
				8.073	4.56	9.016	11.18	8.862	20.95	10.115	47.15	8.421	73.94	7.987	78.51
				8.082	4.49	9.026	11.18	8.872	20.97	10.125	47.23	8.43	74.05	7.996	78.61
				8.091	4.49	9.036	11.19	8.881	20.98	10.137	47.28	8.439	74.1	8.005	78.76
				8.1	4.51	9.045	11.23	8.891	21.03	10.148	47.38	8.448	74.22	8.014	78.86
				8.109	4.56	9.055	11.25	8.901	21.06	10.159	47.42	8.457	74.32	8.022	78.99
				8.117	4.59	9.065	11.23	8.911	21.12	10.169	47.48	8.467	74.44	8.031	79.11
				8.126	4.54	9.075	11.27	8.92	21.14	10.18	47.56	8.476	74.54	8.039	79.25
				8.134	4.51	9.085	11.28	8.931	21.17	10.192	47.61	8.485	74.6	8.047	79.34
				8.143	4.53	9.094	11.31	8.941	21.18	10.203	47.68	8.494	74.67	8.057	79.46
				8.152	4.62	9.104	11.33	8.951	21.24	10.213	47.76	8.502	74.78	8.065	79.59
				8.161	4.59	9.114	11.34	8.96	21.3	10.224	47.82	8.512	74.92	8.074	79.68
				8.17	4.58	9.124	11.36	8.969	21.3	10.235	47.85	8.521	75.01	8.083	79.8
				8.178	4.55	9.134	11.37	8.98	21.35	10.247	47.97	8.53	75.09	8.092	79.87
				8.187	4.59	9.144	11.42	8.99	21.37	10.258	48.01	8.54	75.18	8.1	79.94
				8.196	4.62	9.154	11.4	8.999	21.41	10.269	48.07	8.549	75.3	8.109	80.02
				8.205	4.63	9.164	11.44	9.009	21.44	10.279	48.16	8.558	75.41	8.118	80.04
				8.215	4.6	9.174	11.44	9.018	21.5	10.291	48.21	8.568	75.51	8.127	80.1
				8.224	4.57	9.184	11.47	9.027	21.49	10.302	48.28	8.578	75.6	8.136	80.25
				8.233	4.65	9.194	11.49	9.037	21.53	10.313	48.34	8.588	75.69	8.145	80.38
				8.241	4.64	9.205	11.51	9.047	21.59	10.323	48.43	8.596	75.81	8.154	80.51
				8.25	4.66	9.214	11.53	9.057	21.63	10.334	48.46	8.605	75.92	8.162	80.65
				8.259	4.63	9.224	11.54	9.066	21.65	10.346	48.55	8.615	76.05	8.172	80.79
				8.268	4.6	9.234	11.55	9.076	21.67	10.357	48.62	8.624	76.11	8.18	80.92
				8.276	4.66	9.243	11.57	9.086	21.72	10.368	48.68	8.633	76.22	8.189	81.03
				8.285	4.69	9.253	11.6	9.096	21.74	10.379	48.75	8.642	76.31	8.197	81.19
				8.294	4.69	9.263	11.61	9.106	21.8	10.391	48.8	8.651	76.4	8.206	81.3
				8.303	4.66	9.272	11.63	9.115	21.83	10.402	48.91	8.661	76.51	8.214	81.43
				8.312	4.65	9.283	11.64	9.124	21.84	10.413	48.96	8.67	76.6	8.223	81.57
				8.321	4.65	9.292	11.67	9.134	21.88	10.425	49.04	8.679	76.71	8.232	81.69
				8.329	4.74	9.302	11.68	9.143	21.93	10.435	49.09	8.688	76.8	8.241	81.84
				8.338	4.7	9.312	11.7	9.153	21.97	10.447	49.18	8.697	76.9	8.25	81.97
				8.347	4.66	9.322	11.72	9.163	21.99	10.458	49.24	8.706	77	8.258	82.12
				8.356	4.69	9.331	11.73	9.172	22.02	10.468	49.31	8.716	77.11	8.267	82.22
				8.365	4.71	9.341	11.75	9.182	22.05	10.479	49.39	8.724	77.19	8.275	82.38
				8.373	4.76	9.351	11.77	9.191	22.09	10.491	49.43	8.733	77.31	8.284	82.5
				8.382	4.74	9.361	11.79	9.202	22.14	10.502	49.51	8.743	77.42	8.293	82.63
				8.391	4.71	9.371	11.81	9.212	22.16	10.512	49.58	8.752	77.51	8.302	82.76
				8.4	4.68	9.38	11.82	9.221	22.19	10.523	49.66	8.761	77.6	8.309	82.79
				8.408	4.77	9.39	11.85	9.231	22.22	10.534	49.69	8.77	77.72	8.319	82.89
				8.417	4.78	9.4	11.84	9.241	22.28	10.546	49.79	8.779	77.8	8.327	83.02
				8.426	4.77	9.41	11.89	9.252	22.3	10.557	49.84	8.789	77.91	8.336	83.17
				8.435	4.75	9.42	11.88	9.261	22.34	10.568	49.91	8.798	78.02	8.345	83.29
				8.444	4.73	9.43	11.91	9.271	22.36	10.578	49.99	8.807	78.1	8.353	83.44
				8.452	4.78	9.439	11.93	9.28	22.41	10.59	50.05	8.817	78.19	8.362	83.56
				8.462	4.81	9.449	11.97	9.29	22.45	10.601	50.12	8.826	78.29	8.371	83.7
				8.471	4.81	9.46	11.96	9.3	22.48	10.612	50.17	8.834	78.39	8.38	83.85
				8.479	4.76	9.47	11.98	9.309	22.51	10.623	50.27	8.844	78.5	8.389	83.98
				8.489	4.79	9.48	12.02	9.319	22.53	10.633	50.31	8.854	78.61	8.398	84.12
				8.497	4.8	9.49	12.01	9.328	22.57	10.644	50.4	8.863	78.67	8.407	84.26
				8.507	4.83	9.501	12.06	9.338	22.6	10.656	50.46	8.872	78.77	8.416	84.41
				8.516	4.85	9.51	12.07	9.348	22.66	10.667	50.51	8.882	78.84	8.425	84.53
				8.525	4.82	9.52	12.09	9.357	22.66	10.677	50.6	8.891	78.95	8.433	84.69
				8.533	4.82	9.53	12.08	9.367	22.72	10.688	50.65	8.9	79.02	8.442	84.77
				8.542	4.81	9.54	12.13	9.377	22.75	10.7	50.73	8.909	79.12	8.451	84.81
				8.551	4.86	9.549	12.13	9.386	22.78	10.712	50.79	8.918	79.18	8.459	84.94
				8.559	4.89	9.559	12.17	9.396	22.82	10.722	50.88	8.927	79.31	8.468	85.06
				8.568	4.86	9.569	12.21	9.406	22.84	10.734	50.93	8.937	79.42	8.476	85.2
				8.577	4.83	9.579	12.15	9.415	22.88	10.746	51	8.945	79.52	8.485	85.32
				8.586	4.85	9.589	12.14	9.425	22.9	10.756	51.1	8.955	79.6	8.494	85.47
				8.594	4.89	9.599	12.25	9.435	22.97	10.767	51.14	8.965	79.68	8.503	85.6
				8.603	4.92	9.608	12.32	9.444	22.99	10.779	51.22	8.973	79.79	8.511	85.76
				8.612	4.89	9.618	12.26	9.453	23.01	10.79	51.28	8.983	79.9	8.52	85.88
				8.621	4.82	9.628	12.24	9.463	23.06	10.801	51.37	8.992	80.01	8.529	86.02
				8.63	4.91	9.638	12.25	9.473	23.09	10.812	51.41	9.001	80.07	8.538	86.17
				8.638	4.92	9.648	12.32	9.483	23.11	10.822	51.49	9.01	80.17	8.546	86.3
				8.647	4.93	9.658	12.43	9.492	23.16	10.833	51.56	9.02	80.29	8.555	86.44
				8.656	4.93	9.667	12.38	9.502	23.19	10.845	51.61	9.028	80.43	8.564	86.56
				8.665	4.89	9.677	12.31	9.512	23.2	10.856	51.69	9.038	80.51	8.572	86.7
				8.674	4.9	9.687	12.34	9.523	23.27	10.867	51.76	9.046	80.61	8.581	86.75
				8.682	4.95	9.696	12.45	9.532	23.31	10.877	51.83	9.056	80.68	8.589	86.85
				8.691	4.99	9.706	12.49	9.542	23.34	10.889	51.88	9.065	80.82	8.598	86.99
				8.7	4.93	9.716	12.47	9.552	23.37	10.9	51.98	9.074	80.95	8.606	87.12
				8.709	4.93	9.726	12.4	9.561	23.4	10.911	52.03	9.083	81.02	8.616	87.26
				8.717	4.93	9.736	12.41	9.571	23.44	10.921	52.11	9.093	81.1	8.625	87.4
				8.726	5	9.746	12.54	9.581	23.47	10.933	52.17	9.102	81.22	8.633	87.55
				8.736	5.01	9.756	12.57	9.59	23.52	10.944	52.25	9.111	81.34	8.642	87.68
				8.745	4.97	9.766	12.57	9.599	23.53	10.955	52.32	9.121	81.47	8.651	87.83
				8.753	4.95	9.776	12.51	9.61	23.58	10.965	52.37	9.131	81.57	8.66	87.96
				8.763	4.99	9.786	12.54	9.619	23.61	10.976	52.46	9.14	81.61	8.669	88.1
				8.772	5.03	9.796	12.61	9.629	23.66	10.987	52.51	9.149	81.73	8.678	88.24
				8.78	5.02	9.806	12.7	9.639	23.68	10.999	52.59	9.158	81.88	8.687	88.39
				8.789	5.03	9.816	12.63	9.648	23.7	11.01	52.65	9.167	82.01	8.695	88.52
				8.798	4.97	9.825	12.58	9.658	23.75	11.021	52.73	9.177	82.06	8.704	88.65
				8.807	5.01	9.836	12.65	9.668	23.77	11.032	52.79	9.186	82.17	8.713	88.79
				8.815	5.06	9.845	12.72	9.678	23.84	11.043	52.87	9.195	82.25	8.722	88.84
				8.824	5.08	9.855	12.75	9.687	23.85	11.054	52.95	9.204	82.36	8.73	88.97
				8.833	5.03	9.865	12.73	9.697	23.88	11.066	53.02	9.213	82.48	8.739	89.1
				8.842	5.01	9.875	12.72	9.706	23.91	11.077	53.1	9.222	82.59	8.747	89.25
				8.85	5.05	9.884	12.7	9.715	23.96	11.089	53.15	9.231	82.64	8.756	89.36
				8.86	5.07	9.894	12.8	9.725	23.99	11.1	53.25	9.241	82.77	8.764	89.51
				8.868	5.12	9.904	12.85	9.735	24.02	11.111	53.31	9.25	82.9	8.774	89.65
				8.877	5.07	9.914	12.81	9.745	24.05	11.121	53.39	9.259	82.99	8.783	89.76
				8.886	5.05	9.923	12.81	9.754	24.08	11.133	53.45	9.268	83.06	8.791	89.91
				8.895	5.08	9.934	12.82	9.764	24.13	11.144	53.51	9.277	83.14	8.8	90.05
				8.903	5.11	9.944	12.9	9.774	24.17	11.154	53.61	9.287	83.25	8.808	90.18
				8.912	5.14	9.953	12.93	9.783	24.21	11.165	53.66	9.296	83.37	8.817	90.3
				8.921	5.1	9.963	12.91	9.794	24.22	11.176	53.76	9.304	83.46	8.825	90.45
				8.929	5.1	9.973	12.89	9.803	24.27	11.188	53.78	9.314	83.53	8.834	90.58
				8.938	5.11	9.983	12.93	9.813	24.31	11.199	53.89	9.323	83.67	8.842	90.62
				8.947	5.15	9.993	13	9.823	24.35	11.21	53.95	9.332	83.79	8.851	90.74
				8.956	5.16	10.002	13	9.834	24.38	11.221	54.04	9.341	83.91	8.86	90.88
				8.965	5.13	10.012	13.01	9.843	24.39	11.231	54.09	9.35	83.98	8.869	91.02
				8.973	5.13	10.022	12.99	9.853	24.45	11.243	54.16	9.36	84.05	8.878	91.13
				8.982	5.16	10.032	13.02	9.862	24.48	11.254	54.24	9.369	84.17	8.886	91.3
				8.991	5.19	10.042	13.07	9.872	24.53	11.265	54.3	9.379	84.31	8.895	91.43
				9.001	5.17	10.052	13.11	9.881	24.55	11.275	54.4	9.388	84.41	8.904	91.56
				9.01	5.16	10.062	13.09	9.891	24.57	11.286	54.45	9.397	84.48	8.913	91.71
				9.018	5.13	10.072	13.09	9.901	24.62	11.298	54.53	9.407	84.61	8.922	91.85
				9.028	5.2	10.082	13.12	9.91	24.66	11.308	54.57	9.416	84.73	8.931	92
				9.036	5.21	10.093	13.16	9.92	24.7	11.32	54.68	9.425	84.85	8.94	92.13
				9.046	5.23	10.102	13.21	9.929	24.71	11.33	54.74	9.435	84.94	8.949	92.3
				9.054	5.19	10.112	13.18	9.939	24.77	11.341	54.81	9.444	85.02	8.958	92.39
				9.063	5.19	10.122	13.19	9.949	24.78	11.353	54.88	9.452	85.12	8.966	92.48
				9.072	5.22	10.131	13.21	9.958	24.82	11.364	54.95	9.462	85.25	8.975	92.6
				9.081	5.24	10.141	13.28	9.968	24.87	11.375	55.03	9.471	85.35	8.983	92.72
				9.09	5.26	10.151	13.28	9.978	24.9	11.387	55.1	9.48	85.45	8.992	92.84
				9.098	5.21	10.16	13.28	9.988	24.91	11.398	55.2	9.49	85.56	9	92.97
				9.107	5.22	10.17	13.29	9.997	24.95	11.409	55.23	9.498	85.68	9.009	93.12
				9.116	5.25	10.181	13.3	10.007	25.02	11.42	55.33	9.507	85.76	9.018	93.26
				9.125	5.29	10.19	13.36	10.017	25.03	11.432	55.4	9.518	85.85	9.027	93.39
				9.134	5.27	10.2	13.38	10.026	25.08	11.443	55.48	9.526	85.97	9.035	93.53
				9.142	5.26	10.21	13.38	10.035	25.1	11.454	55.56	9.535	86.04	9.044	93.68
				9.151	5.28	10.22	13.37	10.045	25.15	11.464	55.6	9.545	86.15	9.053	93.8
				9.16	5.28	10.23	13.42	10.055	25.17	11.475	55.69	9.554	86.24	9.061	93.97
				9.169	5.3	10.239	13.46	10.064	25.22	11.487	55.74	9.563	86.33	9.07	94.08
				9.177	5.3	10.25	13.47	10.075	25.25	11.498	55.84	9.572	86.42	9.078	94.16
				9.186	5.31	10.259	13.49	10.084	25.27	11.509	55.9	9.581	86.55	9.088	94.3
				9.195	5.29	10.269	13.46	10.094	25.32	11.519	55.97	9.591	86.65	9.096	94.44
				9.204	5.32	10.278	13.49	10.104	25.36	11.53	56.04	9.599	86.75	9.105	94.58
				9.212	5.34	10.288	13.56	10.114	25.4	11.542	56.1	9.608	86.85	9.114	94.72
				9.221	5.32	10.298	13.59	10.124	25.42	11.553	56.19	9.618	86.96	9.122	94.86
				9.23	5.34	10.307	13.55	10.134	25.46	11.564	56.26	9.627	87.06	9.131	94.98
				9.239	5.32	10.318	13.58	10.143	25.49	11.575	56.34	9.636	87.16	9.139	95.14
				9.248	5.36	10.328	13.59	10.153	25.54	11.586	56.38	9.646	87.26	9.148	95.29
				9.256	5.37	10.337	13.62	10.162	25.58	11.597	56.48	9.655	87.36	9.158	95.36
				9.265	5.38	10.348	13.69	10.172	25.6	11.608	56.54	9.664	87.49	9.167	95.45
				9.274	5.35	10.359	13.67	10.182	25.64	11.618	56.63	9.673	87.6	9.175	95.59
				9.283	5.38	10.369	13.66	10.191	25.67	11.629	56.67	9.683	87.68	9.184	95.71
				9.293	5.39	10.379	13.66	10.201	25.72	11.64	56.76	9.693	87.75	9.194	95.85
				9.302	5.39	10.388	13.76	10.211	25.75	11.652	56.83	9.702	87.88	9.202	96.01
				9.31	5.42	10.398	13.76	10.22	25.78	11.663	56.9	9.711	87.99	9.211	96.13
				9.319	5.35	10.408	13.77	10.23	25.81	11.674	56.98	9.721	88.1	9.219	96.27
				9.328	5.4	10.418	13.76	10.24	25.85	11.685	57.03	9.729	88.19	9.228	96.45
				9.337	5.48	10.428	13.78	10.249	25.89	11.696	57.12	9.738	88.28	9.236	96.57
				9.345	5.48	10.437	13.83	10.259	25.91	11.707	57.18	9.748	88.38	9.245	96.7
				9.355	5.4	10.448	13.87	10.269	25.96	11.719	57.29	9.757	88.51	9.254	96.86
				9.363	5.39	10.457	13.88	10.279	25.99	11.73	57.34	9.766	88.61	9.263	96.99
				9.372	5.42	10.467	13.84	10.288	26.03	11.742	57.41	9.775	88.68	9.271	97.07
				9.381	5.48	10.477	13.87	10.297	26.05	11.753	57.5	9.784	88.8	9.28	97.2
				9.39	5.49	10.487	13.92	10.307	26.11	11.763	57.56	9.794	88.91	9.289	97.33
				9.398	5.43	10.497	13.98	10.316	26.12	11.775	57.65	9.802	89.05	9.297	97.47
				9.407	5.45	10.506	13.95	10.327	26.16	11.786	57.71	9.812	89.13	9.307	97.63
				9.416	5.5	10.516	13.94	10.336	26.22	11.797	57.79	9.821	89.21	9.315	97.77
				9.424	5.5	10.526	13.98	10.346	26.23	11.807	57.85	9.83	89.31	9.324	97.91
				9.433	5.51	10.536	14.02	10.355	26.29	11.818	57.92	9.839	89.45	9.332	98.05
				9.442	5.53	10.545	14.06	10.365	26.3	11.829	58.01	9.849	89.56	9.341	98.2
				9.451	5.42	10.555	14.06	10.375	26.35	11.841	58.06	9.857	89.66	9.35	98.33
				9.46	5.42	10.565	14.04	10.385	26.37	11.852	58.17	9.867	89.74	9.358	98.49
				9.468	5.61	10.575	14.05	10.394	26.42	11.863	58.22	9.875	89.83	9.367	98.62
				9.477	5.61	10.584	14.13	10.405	26.45	11.873	58.29	9.885	89.97	9.375	98.75
				9.486	5.51	10.594	14.16	10.415	26.48	11.884	58.36	9.894	90.11	9.384	98.9
				9.494	5.48	10.604	14.14	10.424	26.54	11.896	58.45	9.903	90.2	9.393	98.98
				9.503	5.5	10.614	14.13	10.434	26.57	11.907	58.5	9.912	90.27	9.401	99.11
				9.513	5.55	10.624	14.17	10.444	26.6	11.918	58.6	9.922	90.38	9.411	99.26
				9.521	5.63	10.634	14.24	10.453	26.64	11.929	58.67	9.931	90.48	9.419	99.41
				9.53	5.57	10.644	14.24	10.463	26.67	11.939	58.72	9.941	90.63	9.428	99.54
				9.54	5.5	10.654	14.25	10.473	26.69	11.951	58.82	9.95	90.73	9.437	99.71
				9.548	5.58	10.664	14.23	10.482	26.75	11.962	58.87	9.96	90.79	9.447	99.84
				9.558	5.6	10.675	14.25	10.492	26.78	11.972	58.96	9.969	90.91	9.455	99.97
				9.567	5.62	10.684	14.33	10.502	26.81	11.983	59	9.978	91.05	9.464	100.1
				9.576	5.59	10.694	14.34	10.511	26.85	11.994	59.12	9.987	91.16	9.473	100.23
				9.584	5.57	10.704	14.34	10.521	26.88	12.006	59.17	9.997	91.27	9.482	100.37
				9.593	5.59	10.713	14.33	10.531	26.92	12.017	59.25	10.006	91.36	9.491	100.52
				9.602	5.63	10.723	14.38	10.54	26.95	12.028	59.32	10.015	91.44	9.499	100.68
				9.611	5.66	10.733	14.41	10.55	27	12.039	59.39	10.024	91.56	9.507	100.78
				9.619	5.64	10.743	14.47	10.56	27	12.05	59.49	10.033	91.71	9.516	100.94
				9.628	5.61	10.753	14.43	10.569	27.06	12.062	59.53	10.042	91.77	9.525	101.04
				9.637	5.61	10.763	14.42	10.579	27.1	12.074	59.64	10.052	91.85	9.533	101.16
				9.645	5.68	10.772	14.47	10.589	27.13	12.085	59.7	10.061	91.98	9.542	101.32
				9.654	5.68	10.783	14.52	10.598	27.18	12.096	59.77	10.07	92.1	9.551	101.46
				9.663	5.66	10.792	14.54	10.608	27.19	12.107	59.85	10.079	92.21	9.56	101.6
				9.672	5.65	10.802	14.53	10.617	27.25	12.118	59.93	10.088	92.31	9.568	101.75
				9.681	5.66	10.812	14.55	10.627	27.25	12.129	60.01	10.098	92.41	9.577	101.89
				9.69	5.71	10.821	14.55	10.637	27.32	12.14	60.05	10.107	92.49	9.586	102.01
				9.698	5.72	10.831	14.63	10.646	27.35	12.151	60.15	10.116	92.61	9.594	102.14
				9.707	5.69	10.841	14.65	10.656	27.37	12.162	60.22	10.125	92.73	9.603	102.27
				9.716	5.66	10.851	14.62	10.666	27.41	12.172	60.29	10.134	92.82	9.611	102.4
				9.725	5.72	10.861	14.64	10.676	27.44	12.183	60.36	10.143	92.91	9.62	102.56
				9.733	5.73	10.871	14.67	10.686	27.5	12.195	60.45	10.152	93.02	9.629	102.7
				9.742	5.75	10.88	14.72	10.696	27.54	12.206	60.49	10.161	93.14	9.637	102.83
				9.751	5.74	10.89	14.74	10.705	27.58	12.217	60.58	10.171	93.26	9.646	102.96
				9.76	5.68	10.9	14.73	10.716	27.58	12.227	60.69	10.18	93.35	9.655	103.09
				9.769	5.74	10.91	14.73	10.725	27.64	12.239	60.73	10.189	93.46	9.664	103.22
				9.777	5.78	10.92	14.77	10.735	27.68	12.25	60.8	10.198	93.54	9.672	103.37
				9.786	5.78	10.929	14.82	10.744	27.72	12.261	60.87	10.208	93.66	9.681	103.53
				9.795	5.75	10.94	14.84	10.754	27.75	12.272	60.96	10.216	93.79	9.691	103.65
				9.804	5.76	10.95	14.85	10.764	27.77	12.282	61.02	10.226	93.9	9.7	103.79
				9.814	5.77	10.96	14.81	10.773	27.8	12.293	61.13	10.236	93.98	9.708	103.92
				9.823	5.79	10.971	14.88	10.782	27.85	12.304	61.18	10.246	94.09	9.717	104.07
				9.832	5.84	10.981	14.91	10.793	27.9	12.315	61.23	10.254	94.22	9.726	104.19
				9.841	5.81	10.991	14.94	10.802	27.92	12.327	61.32	10.264	94.36	9.735	104.37
				9.849	5.8	11	14.92	10.812	27.95	12.338	61.41	10.273	94.42	9.744	104.49
				9.858	5.79	11.011	14.96	10.821	27.98	12.349	61.5	10.282	94.52	9.753	104.61
				9.867	5.85	11.02	14.97	10.831	28.04	12.36	61.53	10.292	94.62	9.761	104.76
				9.876	5.84	11.029	15.01	10.841	28.1	12.372	61.63	10.301	94.74	9.769	104.88
				9.884	5.83	11.039	15.03	10.851	28.1	12.383	61.7	10.309	94.86	9.778	105.04
				9.893	5.81	11.049	15.02	10.86	28.13	12.394	61.78	10.319	94.95	9.787	105.16
				9.902	5.88	11.059	15.05	10.869	28.17	12.405	61.85	10.328	95.04	9.795	105.28
				9.911	5.89	11.069	15.07	10.879	28.22	12.417	61.94	10.337	95.12	9.804	105.41
				9.92	5.86	11.079	15.14	10.888	28.25	12.427	61.99	10.347	95.24	9.813	105.57
				9.928	5.86	11.088	15.11	10.899	28.29	12.439	62.08	10.355	95.36	9.822	105.7
				9.937	5.85	11.098	15.14	10.908	28.3	12.45	62.18	10.365	95.44	9.831	105.83
				9.946	5.89	11.108	15.14	10.918	28.34	12.461	62.25	10.374	95.52	9.839	105.98
				9.955	5.9	11.118	15.17	10.927	28.4	12.471	62.32	10.383	95.63	9.848	106.11
				9.963	5.94	11.127	15.23	10.937	28.43	12.482	62.37	10.392	95.74	9.856	106.23
				9.972	5.88	11.137	15.23	10.947	28.46	12.494	62.47	10.402	95.86	9.866	106.39
				9.981	5.88	11.148	15.23	10.957	28.48	12.505	62.55	10.41	95.96	9.874	106.52
				9.99	5.92	11.157	15.24	10.966	28.54	12.515	62.61	10.42	96.06	9.882	106.63
				9.998	5.92	11.166	15.29	10.976	28.56	12.526	62.7	10.428	96.15	9.891	106.79
				10.007	5.96	11.176	15.3	10.987	28.62	12.538	62.74	10.437	96.28	9.9	106.94
				10.016	5.96	11.186	15.33	10.997	28.64	12.549	62.84	10.447	96.4	9.908	107.05
				10.024	5.91	11.196	15.34	11.006	28.68	12.56	62.91	10.456	96.5	9.917	107.22
				10.033	5.92	11.206	15.34	11.016	28.73	12.571	63.01	10.465	96.59	9.925	107.37
				10.042	5.99	11.216	15.38	11.026	28.77	12.582	63.06	10.475	96.68	9.935	107.49
				10.051	6	11.226	15.41	11.035	28.79	12.592	63.13	10.484	96.79	9.944	107.62
				10.06	5.98	11.236	15.44	11.045	28.81	12.604	63.22	10.493	96.88	9.953	107.78
				10.07	5.98	11.246	15.42	11.055	28.87	12.615	63.29	10.503	96.96	9.961	107.91
				10.079	5.94	11.257	15.45	11.064	28.89	12.626	63.39	10.513	97.04	9.97	108.06
				10.088	5.99	11.267	15.49	11.073	28.95	12.636	63.42	10.522	97.16	9.98	108.21
				10.097	6.04	11.277	15.52	11.083	28.98	12.648	63.52	10.531	97.27	9.989	108.33
				10.105	6.04	11.287	15.53	11.093	28.99	12.659	63.6	10.54	97.4	9.997	108.49
				10.114	5.99	11.296	15.53	11.103	29.04	12.67	63.69	10.549	97.49	10.006	108.61
				10.123	5.99	11.306	15.56	11.112	29.09	12.681	63.73	10.558	97.6	10.014	108.77
				10.131	5.99	11.316	15.58	11.122	29.13	12.692	63.82	10.568	97.7	10.023	108.89
				10.141	5.99	11.325	15.64	11.132	29.15	12.703	63.91	10.577	97.83	10.032	109.06
				10.149	6.09	11.336	15.62	11.141	29.19	12.715	63.97	10.586	97.93	10.04	109.18
				10.158	6.12	11.345	15.64	11.151	29.21	12.726	64.08	10.595	98.04	10.049	109.32
				10.167	6.09	11.355	15.64	11.161	29.26	12.738	64.16	10.605	98.16	10.058	109.46
				10.175	5.96	11.365	15.7	11.17	29.31	12.749	64.22	10.613	98.28	10.067	109.58
				10.184	6.03	11.375	15.71	11.18	29.32	12.76	64.28	10.622	98.39	10.075	109.74
				10.193	6.1	11.385	15.72	11.189	29.37	12.771	64.4	10.632	98.49	10.083	109.89
				10.202	6.17	11.394	15.75	11.199	29.39	12.781	64.46	10.641	98.6	10.092	110.03
				10.21	6.14	11.404	15.75	11.209	29.43	12.793	64.54	10.651	98.71	10.101	110.16
				10.219	6.03	11.414	15.79	11.218	29.48	12.804	64.62	10.659	98.84	10.11	110.31
				10.229	5.99	11.424	15.82	11.228	29.53	12.814	64.67	10.668	98.95	10.119	110.42
				10.237	6.1	11.434	15.84	11.238	29.52	12.826	64.77	10.678	99.05	10.127	110.57
				10.246	6.23	11.443	15.82	11.247	29.58	12.836	64.85	10.687	99.13	10.136	110.71
				10.254	6.17	11.453	15.87	11.257	29.63	12.848	64.94	10.696	99.24	10.144	110.85
				10.263	6.09	11.463	15.9	11.268	29.66	12.859	64.97	10.705	99.37	10.153	111
				10.272	6.06	11.472	15.92	11.278	29.69	12.87	65.07	10.714	99.5	10.161	111.15
				10.281	6.13	11.482	15.94	11.288	29.73	12.881	65.16	10.723	99.58	10.17	111.29
				10.29	6.24	11.492	15.95	11.297	29.78	12.892	65.24	10.732	99.64	10.179	111.41
				10.298	6.22	11.502	15.96	11.307	29.79	12.903	65.32	10.742	99.75	10.188	111.57
				10.307	6.12	11.512	16	11.317	29.86	12.914	65.37	10.751	99.89	10.196	111.7
				10.317	6.09	11.522	16.02	11.326	29.87	12.925	65.47	10.76	100.01	10.206	111.84
				10.326	6.19	11.532	16.03	11.335	29.9	12.935	65.52	10.769	100.09	10.214	111.99
				10.334	6.25	11.542	16.06	11.345	29.94	12.947	65.64	10.779	100.16	10.224	112.12
				10.343	6.23	11.552	16.06	11.355	29.99	12.958	65.69	10.789	100.26	10.233	112.26
				10.353	6.13	11.563	16.09	11.365	30.04	12.968	65.77	10.799	100.44	10.242	112.43
				10.361	6.15	11.573	16.15	11.375	30.05	12.98	65.82	10.808	100.58	10.25	112.58
				10.37	6.24	11.582	16.14	11.384	30.08	12.991	65.93	10.817	100.65	10.259	112.7
				10.38	6.27	11.592	16.16	11.393	30.11	13.002	66.02	10.826	100.73	10.268	112.86
				10.388	6.27	11.602	16.19	11.404	30.18	13.013	66.07	10.835	100.82	10.276	113
				10.397	6.18	11.612	16.22	11.413	30.21	13.024	66.16	10.844	100.96	10.285	113.13
				10.405	6.2	11.621	16.22	11.422	30.23	13.035	66.21	10.854	101.09	10.294	113.29
				10.415	6.24	11.631	16.25	11.432	30.26	13.047	66.33	10.862	101.18	10.303	113.43
				10.423	6.35	11.641	16.27	11.442	30.31	13.058	66.39	10.872	101.24	10.311	113.57
				10.431	6.28	11.65	16.25	11.451	30.34	13.069	66.5	10.881	101.34	10.319	113.72
				10.441	6.21	11.661	16.32	11.461	30.39	13.08	66.53	10.89	101.51	10.328	113.88
				10.45	6.24	11.67	16.33	11.47	30.43	13.092	66.63	10.9	101.63	10.337	114
				10.458	6.3	11.68	16.35	11.48	30.44	13.103	66.73	10.908	101.71	10.346	114.17
				10.467	6.36	11.69	16.35	11.49	30.48	13.114	66.8	10.917	101.79	10.355	114.3
				10.476	6.34	11.7	16.41	11.499	30.53	13.124	66.89	10.927	101.89	10.363	114.44
				10.485	6.27	11.71	16.42	11.509	30.58	13.135	66.93	10.936	102.03	10.372	114.57
				10.493	6.21	11.719	16.43	11.519	30.61	13.147	67.02	10.945	102.17	10.381	114.71
				10.502	6.34	11.729	16.44	11.529	30.62	13.158	67.09	10.954	102.26	10.389	114.86
				10.511	6.4	11.739	16.45	11.539	30.67	13.169	67.21	10.963	102.31	10.397	115
				10.52	6.38	11.749	16.51	11.548	30.71	13.18	67.26	10.972	102.44	10.406	115.15
				10.529	6.29	11.759	16.53	11.558	30.76	13.191	67.32	10.981	102.57	10.415	115.29
				10.537	6.28	11.769	16.54	11.569	30.78	13.202	67.42	10.991	102.7	10.424	115.45
				10.546	6.36	11.779	16.54	11.579	30.83	13.213	67.49	11	102.79	10.432	115.58
				10.555	6.43	11.788	16.56	11.588	30.84	13.224	67.58	11.009	102.87	10.441	115.72
				10.564	6.4	11.798	16.59	11.598	30.89	13.235	67.64	11.018	102.96	10.45	115.88
				10.572	6.32	11.808	16.64	11.607	30.95	13.246	67.73	11.028	103.1	10.459	116.02
				10.581	6.34	11.818	16.64	11.617	30.96	13.257	67.79	11.037	103.23	10.467	116.17
				10.59	6.39	11.828	16.63	11.627	31	13.268	67.89	11.046	103.31	10.477	116.31
				10.6	6.47	11.838	16.67	11.636	31.04	13.279	67.99	11.056	103.39	10.486	116.46
				10.609	6.45	11.849	16.71	11.646	31.09	13.289	68.05	11.066	103.51	10.494	116.61
				10.618	6.36	11.859	16.75	11.655	31.12	13.301	68.11	11.075	103.66	10.504	116.78
				10.627	6.36	11.869	16.73	11.665	31.17	13.312	68.18	11.084	103.79	10.512	116.94
				10.635	6.4	11.878	16.76	11.675	31.17	13.323	68.31	11.093	103.9	10.522	117.07
				10.644	6.51	11.889	16.78	11.684	31.22	13.333	68.35	11.102	103.97	10.53	117.23
				10.653	6.47	11.898	16.8	11.694	31.27	13.345	68.45	11.111	104.09	10.539	117.38
				10.662	6.41	11.907	16.86	11.704	31.3	13.356	68.49	11.121	104.22	10.547	117.53
				10.67	6.38	11.918	16.85	11.713	31.35	13.367	68.59	11.13	104.36	10.556	117.66
				10.679	6.47	11.928	16.84	11.723	31.38	13.379	68.68	11.138	104.45	10.564	117.84
				10.688	6.57	11.937	16.87	11.733	31.4	13.39	68.77	11.148	104.53	10.573	117.96
				10.697	6.5	11.947	16.94	11.743	31.43	13.402	68.85	11.157	104.64	10.581	118.13
				10.705	6.4	11.957	16.94	11.752	31.5	13.413	68.9	11.166	104.79	10.59	118.27
				10.714	6.4	11.966	16.95	11.761	31.53	13.424	69.02	11.176	104.92	10.599	118.42
				10.723	6.57	11.977	16.96	11.771	31.56	13.435	69.09	11.185	104.99	10.608	118.57
				10.731	6.6	11.987	16.97	11.78	31.58	13.446	69.2	11.194	105.09	10.617	118.72
				10.74	6.5	11.996	17.03	11.791	31.6	13.457	69.26	11.203	105.21	10.625	118.87
				10.75	6.42	12.006	17.05	11.801	31.7	13.468	69.32	11.212	105.31	10.633	119.01
				10.758	6.5	12.016	17.06	11.81	31.71	13.479	69.38	11.222	105.44	10.643	119.18
				10.767	6.57	12.026	17.05	11.82	31.74	13.49	69.5	11.231	105.53	10.651	119.3
				10.776	6.59	12.035	17.1	11.83	31.77	13.501	69.6	11.239	105.6	10.66	119.46
				10.784	6.56	12.045	17.11	11.84	31.81	13.512	69.64	11.249	105.72	10.669	119.6
				10.793	6.47	12.055	17.17	11.85	31.85	13.523	69.71	11.258	105.87	10.677	119.75
				10.802	6.51	12.064	17.15	11.859	31.9	13.533	69.79	11.267	105.98	10.686	119.89
				10.811	6.61	12.074	17.16	11.869	31.93	13.545	69.9	11.276	106.06	10.695	120.02
				10.82	6.69	12.084	17.21	11.879	31.95	13.557	69.96	11.285	106.17	10.703	120.19
				10.828	6.57	12.095	17.23	11.889	32.01	13.567	70.06	11.295	106.26	10.712	120.32
				10.837	6.48	12.104	17.26	11.898	32.04	13.578	70.1	11.304	106.4	10.721	120.47
				10.847	6.53	12.114	17.27	11.908	32.1	13.589	70.15	11.313	106.53	10.73	120.64
				10.856	6.66	12.124	17.28	11.917	32.1	13.6	70.33	11.322	106.63	10.739	120.78
				10.865	6.71	12.135	17.29	11.927	32.14	13.611	70.42	11.332	106.7	10.747	120.93
				10.874	6.65	12.145	17.36	11.937	32.17	13.622	70.47	11.342	106.84	10.757	121.09
				10.882	6.52	12.155	17.38	11.946	32.25	13.632	70.47	11.351	106.98	10.765	121.25
				10.891	6.55	12.164	17.36	11.956	32.27	13.643	70.59	11.36	107.1	10.774	121.38
				10.901	6.73	12.174	17.39	11.966	32.28	13.655	70.69	11.37	107.2	10.783	121.54
				10.909	6.74	12.184	17.41	11.975	32.34	13.666	70.82	11.379	107.29	10.792	121.7
				10.917	6.65	12.194	17.45	11.985	32.36	13.677	70.87	11.387	107.39	10.8	121.84
				10.927	6.58	12.204	17.47	11.995	32.42	13.688	70.86	11.397	107.54	10.809	121.98
				10.936	6.54	12.214	17.49	12.005	32.44	13.699	70.99	11.407	107.66	10.818	122.15
				10.944	6.73	12.223	17.49	12.014	32.5	13.71	71.08	11.415	107.72	10.827	122.28
				10.953	6.84	12.233	17.52	12.024	32.51	13.722	71.25	11.424	107.82	10.835	122.42
				10.962	6.69	12.243	17.57	12.033	32.54	13.733	71.26	11.433	107.93	10.844	122.59
				10.97	6.57	12.253	17.57	12.042	32.63	13.745	71.29	11.442	108.06	10.853	122.73
				10.979	6.65	12.263	17.6	12.052	32.65	13.756	71.34	11.452	108.21	10.861	122.89
				10.989	6.75	12.272	17.59	12.062	32.65	13.767	71.53	11.461	108.29	10.87	123.02
				10.997	6.81	12.283	17.62	12.072	32.69	13.777	71.66	11.47	108.37	10.879	123.2
				11.006	6.79	12.293	17.65	12.082	32.75	13.789	71.7	11.48	108.48	10.887	123.32
				11.015	6.64	12.302	17.71	12.091	32.79	13.8	71.71	11.488	108.63	10.896	123.49
				11.024	6.63	12.312	17.68	12.1	32.83	13.81	71.74	11.498	108.74	10.905	123.64
				11.032	6.76	12.322	17.72	12.11	32.85	13.822	71.92	11.507	108.84	10.914	123.78
				11.041	6.9	12.332	17.74	12.121	32.87	13.832	72.04	11.516	108.92	10.922	123.94
				11.05	6.81	12.341	17.76	12.13	32.94	13.844	72.12	11.525	109.03	10.931	124.08
				11.058	6.67	12.351	17.8	12.14	32.99	13.855	72.09	11.534	109.17	10.939	124.24
				11.067	6.68	12.361	17.8	12.151	33.03	13.866	72.17	11.543	109.29	10.948	124.38
				11.076	6.82	12.371	17.82	12.16	33.03	13.877	72.31	11.553	109.39	10.956	124.53
				11.085	6.89	12.381	17.82	12.17	33.08	13.888	72.46	11.562	109.46	10.965	124.67
				11.094	6.81	12.39	17.9	12.179	33.12	13.899	72.52	11.571	109.56	10.975	124.83
				11.103	6.74	12.401	17.9	12.189	33.18	13.911	72.49	11.58	109.7	10.983	124.97
				11.111	6.74	12.41	17.91	12.199	33.2	13.921	72.59	11.589	109.84	10.992	125.14
				11.12	6.87	12.42	17.93	12.209	33.24	13.932	72.72	11.599	109.92	11	125.3
				11.129	6.91	12.43	17.95	12.218	33.27	13.943	72.87	11.608	110.01	11.009	125.43
				11.139	6.85	12.44	17.98	12.227	33.29	13.954	72.9	11.618	110.14	11.019	125.59
				11.148	6.77	12.45	18.02	12.237	33.37	13.964	72.92	11.627	110.28	11.028	125.75
				11.157	6.78	12.461	18.04	12.247	33.4	13.975	72.99	11.637	110.4	11.036	125.91
				11.166	6.9	12.47	18.04	12.256	33.43	13.987	73.11	11.646	110.52	11.045	126.05
				11.174	6.96	12.48	18.07	12.266	33.44	13.998	73.28	11.655	110.61	11.053	126.22
				11.183	6.9	12.49	18.09	12.276	33.51	14.009	73.3	11.664	110.71	11.063	126.36
				11.192	6.8	12.5	18.12	12.285	33.55	14.021	73.33	11.673	110.86	11.072	126.5
				11.2	6.85	12.51	18.15	12.295	33.58	14.031	73.38	11.682	110.98	11.08	126.68
				11.209	6.93	12.519	18.14	12.305	33.61	14.043	73.55	11.691	111.06	11.089	126.81
				11.218	6.99	12.529	18.18	12.315	33.64	14.054	73.67	11.701	111.16	11.097	126.97
				11.227	6.93	12.539	18.21	12.324	33.69	14.065	73.72	11.71	111.3	11.106	127.11
				11.236	6.84	12.549	18.23	12.334	33.73	14.077	73.75	11.719	111.42	11.114	127.26
				11.245	6.89	12.559	18.24	12.343	33.77	14.088	73.83	11.729	111.54	11.123	127.4
				11.253	6.96	12.569	18.27	12.353	33.79	14.099	73.99	11.738	111.65	11.132	127.56
				11.262	7.03	12.578	18.28	12.362	33.82	14.11	74.08	11.747	111.73	11.141	127.72
				11.271	6.95	12.588	18.3	12.371	33.88	14.121	74.15	11.756	111.83	11.15	127.85
				11.279	6.89	12.598	18.35	12.382	33.92	14.132	74.15	11.765	111.98	11.158	128.02
				11.288	6.89	12.608	18.34	12.392	33.96	14.143	74.25	11.774	112.09	11.167	128.16
				11.297	7.04	12.618	18.37	12.401	33.97	14.154	74.38	11.784	112.18	11.175	128.31
				11.306	7.06	12.627	18.4	12.411	34.01	14.165	74.53	11.792	112.3	11.184	128.45
				11.314	6.98	12.637	18.45	12.421	34.06	14.176	74.55	11.802	112.41	11.193	128.63
				11.323	6.95	12.647	18.43	12.431	34.13	14.187	74.56	11.81	112.54	11.201	128.74
				11.332	6.94	12.656	18.46	12.441	34.13	14.198	74.67	11.82	112.66	11.21	128.91
				11.341	7.03	12.666	18.49	12.451	34.16	14.209	74.8	11.829	112.76	11.219	129.05
				11.349	7.08	12.676	18.48	12.461	34.21	14.22	74.92	11.838	112.85	11.228	129.18
				11.358	7.04	12.686	18.53	12.47	34.24	14.231	74.94	11.847	112.98	11.236	129.34
				11.367	6.95	12.696	18.56	12.48	34.31	14.242	75	11.857	113.11	11.245	129.5
				11.376	7.01	12.706	18.58	12.489	34.33	14.253	75.08	11.866	113.23	11.254	129.65
				11.385	7.09	12.716	18.57	12.499	34.35	14.264	75.22	11.875	113.34	11.263	129.79
				11.395	7.11	12.726	18.62	12.509	34.38	14.275	75.35	11.885	113.43	11.272	129.97
				11.403	7.05	12.736	18.64	12.518	34.46	14.286	75.37	11.895	113.56	11.281	130.12
				11.412	7.03	12.747	18.67	12.528	34.47	14.296	75.4	11.904	113.7	11.289	130.28
				11.421	7.05	12.757	18.68	12.538	34.52	14.308	75.5	11.913	113.81	11.299	130.45
				11.43	7.11	12.767	18.71	12.547	34.55	14.319	75.66	11.923	113.92	11.308	130.6
				11.439	7.16	12.777	18.73	12.557	34.56	14.33	75.75	11.931	114.05	11.316	130.77
				11.447	7.08	12.787	18.75	12.567	34.62	14.341	75.79	11.94	114.16	11.325	130.92
				11.457	7.08	12.796	18.79	12.577	34.69	14.352	75.84	11.95	114.27	11.333	131.06
				11.465	7.12	12.806	18.77	12.587	34.71	14.364	75.93	11.959	114.41	11.342	131.21
				11.474	7.13	12.816	18.82	12.596	34.71	14.375	76.1	11.968	114.52	11.35	131.36
				11.483	7.15	12.826	18.84	12.605	34.79	14.386	76.18	11.978	114.59	11.359	131.5
				11.492	7.12	12.835	18.85	12.615	34.8	14.398	76.23	11.987	114.73	11.368	131.65
				11.5	7.12	12.845	18.89	12.625	34.86	14.409	76.27	11.996	114.87	11.377	131.84
				11.509	7.17	12.855	18.9	12.634	34.9	14.419	76.4	12.004	114.98	11.386	131.96
				11.518	7.21	12.865	18.92	12.643	34.91	14.431	76.51	12.014	115.08	11.394	132.13
				11.527	7.16	12.874	18.94	12.654	34.95	14.442	76.64	12.023	115.2	11.403	132.28
				11.536	7.14	12.885	18.99	12.663	35.01	14.453	76.66	12.032	115.29	11.411	132.43
				11.545	7.19	12.894	18.98	12.672	35.05	14.463	76.69	12.042	115.45	11.42	132.56
				11.554	7.19	12.904	19.01	12.682	35.06	14.474	76.81	12.051	115.56	11.429	132.75
				11.562	7.24	12.914	19.04	12.692	35.12	14.485	76.94	12.06	115.66	11.438	132.88
				11.571	7.2	12.924	19.06	12.702	35.13	14.497	77.04	12.069	115.76	11.446	133.02
				11.58	7.2	12.933	19.09	12.712	35.19	14.508	77.06	12.078	115.88	11.455	133.18
				11.588	7.2	12.943	19.12	12.722	35.25	14.519	77.15	12.087	116	11.464	133.33
				11.597	7.25	12.953	19.13	12.732	35.25	14.53	77.22	12.096	116.11	11.472	133.47
				11.606	7.24	12.963	19.13	12.742	35.31	14.541	77.36	12.106	116.21	11.481	133.63
				11.615	7.25	12.972	19.18	12.752	35.34	14.552	77.47	12.114	116.3	11.489	133.8
				11.623	7.24	12.982	19.18	12.761	35.39	14.563	77.49	12.124	116.41	11.498	133.93
				11.633	7.23	12.993	19.23	12.771	35.44	14.574	77.56	12.133	116.55	11.507	134.11
				11.641	7.29	13.003	19.22	12.781	35.47	14.585	77.66	12.142	116.64	11.516	134.26
				11.65	7.29	13.012	19.27	12.79	35.48	14.595	77.79	12.152	116.74	11.525	134.4
				11.659	7.28	13.022	19.27	12.8	35.52	14.607	77.88	12.161	116.87	11.533	134.58
				11.669	7.26	13.033	19.31	12.809	35.59	14.618	77.93	12.171	116.97	11.542	134.73
				11.677	7.31	13.042	19.33	12.819	35.61	14.628	77.98	12.18	117.11	11.552	134.88
				11.687	7.31	13.052	19.35	12.829	35.66	14.64	78.08	12.189	117.22	11.561	135.05
				11.696	7.33	13.063	19.39	12.839	35.67	14.651	78.22	12.199	117.33	11.569	135.21
				11.704	7.34	13.072	19.38	12.848	35.72	14.662	78.3	12.208	117.41	11.578	135.35
				11.713	7.28	13.082	19.44	12.858	35.75	14.673	78.36	12.217	117.53	11.587	135.52
				11.722	7.32	13.092	19.44	12.867	35.82	14.684	78.39	12.227	117.65	11.595	135.68
				11.731	7.37	13.102	19.46	12.877	35.83	14.695	78.53	12.235	117.75	11.604	135.81
				11.739	7.39	13.112	19.48	12.886	35.87	14.706	78.65	12.244	117.86	11.613	135.99
				11.748	7.34	13.121	19.51	12.896	35.92	14.718	78.74	12.254	117.97	11.622	136.13
				11.757	7.35	13.131	19.53	12.906	35.95	14.729	78.76	12.262	118.09	11.631	136.27
				11.766	7.37	13.141	19.53	12.916	36	14.741	78.86	12.272	118.21	11.639	136.44
				11.775	7.36	13.151	19.59	12.925	36.03	14.752	78.98	12.281	118.31	11.647	136.59
				11.783	7.43	13.161	19.59	12.934	36.06	14.763	79.07	12.29	118.42	11.656	136.72
				11.792	7.41	13.171	19.61	12.944	36.09	14.774	79.19	12.3	118.53	11.665	136.9
				11.801	7.37	13.18	19.65	12.954	36.16	14.785	79.22	12.309	118.65	11.673	137.06
				11.81	7.38	13.19	19.67	12.964	36.19	14.796	79.3	12.318	118.78	11.683	137.18
				11.818	7.46	13.2	19.68	12.973	36.2	14.807	79.4	12.327	118.9	11.691	137.35
				11.827	7.44	13.21	19.7	12.983	36.26	14.818	79.55	12.336	119	11.7	137.51
				11.836	7.44	13.22	19.74	12.993	36.3	14.829	79.59	12.345	119.11	11.708	137.66
				11.845	7.43	13.229	19.74	13.003	36.33	14.84	79.63	12.355	119.24	11.717	137.81
				11.853	7.4	13.239	19.79	13.013	36.38	14.851	79.73	12.363	119.36	11.725	137.99
				11.862	7.47	13.249	19.79	13.023	36.42	14.862	79.83	12.372	119.47	11.734	138.1
				11.871	7.5	13.259	19.82	13.033	36.44	14.873	79.95	12.382	119.59	11.743	138.28
				11.879	7.49	13.269	19.84	13.043	36.48	14.883	80.02	12.39	119.69	11.751	138.44
				11.888	7.44	13.279	19.87	13.052	36.56	14.894	80.09	12.4	119.8	11.761	138.56
				11.897	7.48	13.288	19.88	13.061	36.56	14.906	80.14	12.41	119.94	11.769	138.73
				11.906	7.5	13.298	19.91	13.071	36.61	14.917	80.29	12.419	120.05	11.778	138.89
				11.915	7.55	13.308	19.94	13.081	36.65	14.928	80.39	12.428	120.17	11.787	139.04
				11.925	7.51	13.318	19.95	13.09	36.68	14.939	80.46	12.438	120.27	11.795	139.2
				11.934	7.49	13.329	19.99	13.1	36.72	14.95	80.51	12.447	120.4	11.805	139.37
				11.943	7.51	13.339	20	13.11	36.78	14.961	80.58	12.457	120.52	11.814	139.51
				11.952	7.54	13.349	20.03	13.119	36.78	14.972	80.71	12.466	120.64	11.823	139.67
				11.96	7.58	13.358	20.05	13.129	36.84	14.982	80.82	12.475	120.75	11.831	139.85
				11.969	7.55	13.369	20.09	13.139	36.89	14.994	80.89	12.484	120.85	11.84	139.99
				11.978	7.54	13.379	20.09	13.148	36.92	15.005	80.93	12.493	120.96	11.849	140.14
				11.986	7.55	13.388	20.11	13.158	36.96	15.016	81.04	12.503	121.08	11.857	140.31
				11.995	7.6	13.397	20.16	13.168	36.99	15.028	81.15	12.512	121.2	11.866	140.47
				12.004	7.61	13.408	20.17	13.177	37.03	15.039	81.25	12.521	121.31	11.875	140.61
				12.013	7.58	13.417	20.19	13.187	37.05	15.05	81.34	12.53	121.42	11.883	140.75
				12.022	7.57	13.427	20.21	13.197	37.14	15.062	81.37	12.539	121.54	11.892	140.92
				12.03	7.59	13.437	20.25	13.206	37.14	15.073	81.48	12.548	121.67	11.9	141.06
				12.039	7.62	13.447	20.24	13.216	37.17	15.084	81.6	12.558	121.76	11.91	141.23
				12.048	7.64	13.456	20.27	13.225	37.22	15.095	81.74	12.567	121.87	11.919	141.38
				12.057	7.65	13.466	20.31	13.235	37.26	15.107	81.77	12.576	121.99	11.927	141.56
				12.066	7.61	13.476	20.32	13.245	37.31	15.116	81.83	12.585	122.11	11.936	141.69
				12.074	7.62	13.486	20.35	13.254	37.34	15.128	81.92	12.594	122.23	11.944	141.87
				12.083	7.67	13.496	20.38	13.264	37.37	15.139	82.03	12.603	122.34	11.953	142.02
				12.093	7.69	13.506	20.39	13.275	37.41	15.15	82.15	12.613	122.45	11.961	142.18
				12.101	7.68	13.516	20.42	13.284	37.46	15.161	82.21	12.621	122.58	11.97	142.33
				12.109	7.65	13.525	20.43	13.293	37.49	15.172	82.27	12.631	122.69	11.979	142.49
				12.118	7.68	13.535	20.45	13.305	37.54	15.183	82.35	12.64	122.81	11.988	142.65
				12.127	7.68	13.544	20.49	13.314	37.58	15.193	82.49	12.649	122.92	11.996	142.79
				12.135	7.74	13.555	20.51	13.323	37.59	15.205	82.58	12.658	123.05	12.005	142.96
				12.145	7.7	13.565	20.51	13.333	37.66	15.216	82.66	12.667	123.14	12.014	143.1
				12.153	7.69	13.574	20.58	13.343	37.69	15.227	82.71	12.676	123.27	12.022	143.28
				12.162	7.71	13.584	20.57	13.353	37.73	15.238	82.79	12.686	123.41	12.031	143.42
				12.171	7.74	13.595	20.59	13.363	37.76	15.249	82.93	12.695	123.51	12.04	143.61
				12.181	7.76	13.604	20.62	13.372	37.81	15.261	83.02	12.704	123.63	12.049	143.75
				12.19	7.75	13.614	20.66	13.382	37.84	15.271	83.09	12.714	123.75	12.058	143.9
				12.198	7.75	13.626	20.65	13.391	37.89	15.282	83.14	12.724	123.88	12.067	144.07
				12.208	7.72	13.635	20.7	13.401	37.94	15.293	83.26	12.733	124	12.076	144.24
				12.216	7.8	13.645	20.74	13.41	37.95	15.304	83.36	12.742	124.12	12.085	144.38
				12.226	7.81	13.655	20.72	13.42	37.99	15.315	83.46	12.752	124.24	12.094	144.55
				12.234	7.77	13.665	20.78	13.43	38.04	15.326	83.53	12.761	124.35	12.103	144.71
				12.243	7.78	13.675	20.8	13.439	38.1	15.336	83.58	12.77	124.46	12.111	144.86
				12.252	7.81	13.684	20.82	13.449	38.09	15.348	83.7	12.779	124.61	12.119	145.04
				12.261	7.81	13.694	20.82	13.458	38.16	15.359	83.81	12.788	124.7	12.128	145.19
				12.269	7.83	13.704	20.87	13.468	38.19	15.371	83.93	12.797	124.8	12.137	145.35
				12.278	7.84	13.713	20.87	13.479	38.22	15.382	83.98	12.807	124.92	12.145	145.51
				12.287	7.78	13.724	20.91	13.488	38.27	15.394	84.05	12.816	125.04	12.154	145.66
				12.296	7.81	13.733	20.94	13.497	38.32	15.405	84.17	12.825	125.16	12.163	145.83
				12.304	7.86	13.743	20.95	13.506	38.34	15.416	84.29	12.834	125.26	12.172	145.97
				12.313	7.92	13.753	20.98	13.516	38.37	15.427	84.38	12.843	125.39	12.181	146.15
				12.322	7.89	13.763	20.99	13.526	38.43	15.438	84.44	12.852	125.48	12.189	146.29
				12.331	7.85	13.773	21.03	13.536	38.46	15.449	84.52	12.862	125.61	12.197	146.46
				12.34	7.86	13.782	21.04	13.546	38.5	15.46	84.6	12.871	125.73	12.206	146.63
				12.348	7.88	13.793	21.08	13.555	38.53	15.471	84.74	12.88	125.84	12.215	146.78
				12.357	7.94	13.802	21.08	13.565	38.57	15.482	84.8	12.889	125.94	12.223	146.95
				12.366	7.92	13.811	21.12	13.575	38.61	15.493	84.89	12.898	126.06	12.233	147.1
				12.375	7.92	13.821	21.15	13.585	38.66	15.504	84.95	12.907	126.19	12.241	147.26
				12.383	7.9	13.831	21.14	13.594	38.69	15.515	85.06	12.916	126.29	12.25	147.41
				12.392	7.88	13.841	21.19	13.604	38.72	15.526	85.17	12.926	126.4	12.258	147.58
				12.401	7.94	13.851	21.2	13.615	38.78	15.536	85.26	12.935	126.51	12.267	147.71
				12.41	7.98	13.86	21.22	13.624	38.81	15.548	85.32	12.944	126.6	12.276	147.87
				12.419	8.01	13.87	21.25	13.634	38.85	15.56	85.38	12.953	126.74	12.284	148.04
				12.428	7.91	13.881	21.3	13.643	38.89	15.57	85.53	12.962	126.86	12.293	148.21
				12.436	7.92	13.891	21.29	13.653	38.92	15.581	85.61	12.972	126.97	12.302	148.36
				12.445	7.95	13.9	21.32	13.663	38.96	15.592	85.71	12.981	127.08	12.311	148.52
				12.455	8.03	13.911	21.37	13.672	38.99	15.603	85.77	12.991	127.22	12.32	148.7
				12.463	8.05	13.921	21.38	13.682	39.06	15.614	85.84	13	127.33	12.329	148.84
				12.472	7.99	13.931	21.4	13.692	39.07	15.625	85.95	13.009	127.46	12.338	149.03
				12.482	7.96	13.941	21.42	13.701	39.12	15.636	86.07	13.019	127.58	12.347	149.18
				12.49	8	13.951	21.46	13.71	39.16	15.647	86.15	13.028	127.68	12.356	149.36
				12.499	8.08	13.96	21.47	13.72	39.2	15.658	86.21	13.037	127.8	12.364	149.49
				12.508	8.08	13.97	21.51	13.731	39.24	15.67	86.32	13.046	127.91	12.373	149.65
				12.517	8.08	13.98	21.53	13.74	39.28	15.681	86.41	13.056	128.03	12.382	149.82
				12.525	7.99	13.99	21.55	13.75	39.32	15.691	86.53	13.065	128.13	12.39	149.97
				12.534	7.98	14	21.57	13.759	39.34	15.702	86.6	13.074	128.26	12.399	150.13
				12.543	8.13	14.009	21.59	13.769	39.4	15.714	86.66	13.083	128.37	12.408	150.28
				12.552	8.18	14.019	21.62	13.778	39.44	15.726	86.78	13.092	128.49	12.417	150.45
				12.56	8.03	14.029	21.64	13.788	39.48	15.737	86.9	13.101	128.62	12.425	150.6
				12.569	7.95	14.039	21.67	13.797	39.49	15.748	87	13.11	128.74	12.433	150.76
				12.578	8.11	14.049	21.68	13.808	39.55	15.759	87.05	13.119	128.84	12.442	150.93
				12.586	8.18	14.059	21.73	13.817	39.58	15.769	87.16	13.129	128.96	12.451	151.08
				12.595	8.21	14.068	21.75	13.826	39.63	15.781	87.23	13.138	129.09	12.46	151.26
				12.605	8.08	14.078	21.76	13.836	39.67	15.791	87.36	13.147	129.2	12.468	151.42
				12.613	7.97	14.088	21.79	13.846	39.7	15.803	87.44	13.156	129.33	12.477	151.58
				12.622	8.1	14.098	21.81	13.856	39.73	15.814	87.51	13.165	129.45	12.486	151.72
				12.631	8.25	14.108	21.83	13.866	39.78	15.825	87.6	13.174	129.56	12.495	151.9
				12.639	8.29	14.118	21.86	13.875	39.84	15.835	87.7	13.184	129.69	12.503	152.05
				12.648	8.12	14.127	21.9	13.885	39.84	15.847	87.83	13.192	129.82	12.512	152.2
				12.657	8.05	14.137	21.9	13.896	39.89	15.859	87.88	13.202	129.93	12.52	152.38
				12.666	8.15	14.147	21.92	13.905	39.95	15.869	87.99	13.211	130.04	12.529	152.53
				12.674	8.31	14.157	21.98	13.915	39.99	15.88	88.04	13.22	130.17	12.537	152.69
				12.683	8.25	14.167	21.97	13.925	40.03	15.891	88.16	13.23	130.3	12.546	152.85
				12.692	8.13	14.177	22.01	13.935	40.07	15.902	88.27	13.239	130.41	12.556	153.02
				12.702	8.11	14.187	22.03	13.945	40.11	15.914	88.36	13.248	130.54	12.564	153.17
				12.71	8.23	14.196	22.06	13.954	40.11	15.924	88.44	13.258	130.65	12.573	153.35
				12.719	8.35	14.206	22.07	13.963	40.19	15.935	88.51	13.267	130.78	12.582	153.5
				12.728	8.23	14.216	22.11	13.972	40.24	15.946	88.64	13.276	130.9	12.591	153.68
				12.737	8.17	14.227	22.13	13.983	40.24	15.957	88.72	13.286	131.03	12.6	153.84
				12.746	8.18	14.237	22.14	13.992	40.29	15.968	88.83	13.295	131.14	12.609	153.99
				12.755	8.29	14.247	22.18	14.002	40.33	15.979	88.88	13.304	131.26	12.618	154.19
				12.764	8.36	14.257	22.2	14.012	40.39	15.99	88.98	13.314	131.37	12.627	154.33
				12.773	8.32	14.266	22.23	14.021	40.41	16.001	89.09	13.323	131.5	12.635	154.5
				12.782	8.2	14.276	22.25	14.031	40.46	16.012	89.2	13.332	131.62	12.644	154.65
				12.79	8.22	14.286	22.28	14.04	40.49	16.024	89.28	13.34	131.71	12.653	154.83
				12.799	8.35	14.296	22.29	14.05	40.53	16.035	89.35	13.35	131.83	12.661	154.96
				12.807	8.36	14.305	22.34	14.06	40.57	16.047	89.46	13.36	131.95	12.67	155.14
				12.817	8.35	14.315	22.33	14.069	40.63	16.057	89.55	13.368	132.06	12.678	155.31
				12.826	8.26	14.325	22.38	14.079	40.65	16.069	89.68	13.377	132.19	12.687	155.45
				12.834	8.3	14.335	22.4	14.088	40.68	16.081	89.75	13.387	132.32	12.696	155.63
				12.843	8.39	14.345	22.4	14.098	40.74	16.09	89.83	13.396	132.42	12.704	155.79
				12.852	8.43	14.355	22.46	14.107	40.77	16.102	89.93	13.405	132.54	12.713	155.94
				12.861	8.33	14.364	22.47	14.118	40.82	16.113	90.04	13.415	132.68	12.722	156.11
				12.869	8.27	14.374	22.48	14.128	40.85	16.124	90.14	13.423	132.79	12.731	156.28
				12.878	8.35	14.385	22.51	14.137	40.89	16.135	90.21	13.433	132.89	12.739	156.43
				12.887	8.46	14.394	22.56	14.146	40.92	16.146	90.32	13.442	133.03	12.748	156.58
				12.896	8.47	14.403	22.56	14.157	40.99	16.157	90.37	13.451	133.14	12.756	156.76
				12.904	8.37	14.413	22.58	14.167	41.01	16.168	90.5	13.461	133.26	12.765	156.89
				12.914	8.33	14.423	22.63	14.176	41.04	16.179	90.61	13.469	133.39	12.774	157.06
				12.922	8.39	14.433	22.63	14.186	41.1	16.19	90.69	13.478	133.51	12.782	157.23
				12.931	8.5	14.443	22.66	14.196	41.12	16.201	90.76	13.487	133.61	12.791	157.39
				12.94	8.51	14.452	22.7	14.206	41.17	16.212	90.87	13.496	133.74	12.8	157.53
				12.948	8.4	14.462	22.71	14.216	41.23	16.223	90.98	13.506	133.86	12.809	157.73
				12.957	8.37	14.472	22.72	14.225	41.25	16.234	91.06	13.515	133.97	12.817	157.87
				12.966	8.43	14.483	22.77	14.235	41.28	16.244	91.18	13.525	134.08	12.826	158.02
				12.975	8.54	14.492	22.79	14.244	41.33	16.256	91.23	13.533	134.21	12.835	158.21
				12.984	8.5	14.503	22.8	14.254	41.39	16.267	91.34	13.543	134.33	12.844	158.35
				12.993	8.46	14.513	22.85	14.264	41.4	16.278	91.44	13.553	134.47	12.853	158.53
				13.003	8.42	14.523	22.85	14.273	41.45	16.289	91.56	13.562	134.58	12.862	158.69
				13.012	8.5	14.533	22.88	14.283	41.48	16.299	91.62	13.571	134.71	12.871	158.86
				13.021	8.58	14.543	22.91	14.292	41.53	16.311	91.71	13.581	134.84	12.88	159.02
				13.029	8.53	14.553	22.97	14.303	41.57	16.322	91.82	13.591	134.95	12.889	159.21
				13.038	8.49	14.563	22.95	14.313	41.63	16.333	91.91	13.599	135.07	12.897	159.37
				13.046	8.47	14.572	22.99	14.322	41.65	16.344	92.04	13.608	135.19	12.906	159.54
				13.055	8.57	14.582	23.02	14.331	41.68	16.355	92.1	13.617	135.31	12.914	159.7
				13.064	8.6	14.592	23.03	14.341	41.71	16.367	92.2	13.626	135.4	12.923	159.84
				13.073	8.6	14.602	23.08	14.351	41.76	16.378	92.28	13.636	135.54	12.932	160.01
				13.082	8.52	14.612	23.1	14.36	41.85	16.389	92.41	13.645	135.67	12.941	160.19
				13.09	8.52	14.621	23.12	14.37	41.85	16.401	92.5	13.654	135.78	12.949	160.35
				13.099	8.58	14.631	23.1	14.379	41.87	16.412	92.59	13.664	135.9	12.958	160.5
				13.108	8.63	14.641	23.16	14.389	41.9	16.423	92.69	13.672	136.03	12.967	160.68
				13.117	8.66	14.651	23.2	14.399	41.98	16.433	92.76	13.682	136.14	12.975	160.83
				13.126	8.58	14.661	23.25	14.408	42.02	16.445	92.89	13.691	136.27	12.984	160.99
				13.134	8.56	14.671	23.24	14.418	42.06	16.456	92.97	13.7	136.38	12.993	161.17
				13.143	8.62	14.681	23.23	14.428	42.07	16.467	93.07	13.709	136.5	13.002	161.32
				13.152	8.69	14.691	23.28	14.438	42.09	16.478	93.14	13.718	136.62	13.01	161.49
				13.161	8.66	14.7	23.34	14.447	42.18	16.489	93.25	13.727	136.73	13.019	161.66
				13.169	8.65	14.709	23.36	14.457	42.22	16.5	93.35	13.737	136.85	13.027	161.82
				13.178	8.63	14.719	23.34	14.467	42.25	16.511	93.43	13.746	136.98	13.036	161.97
				13.187	8.65	14.729	23.36	14.477	42.27	16.522	93.55	13.755	137.1	13.045	162.15
				13.196	8.73	14.739	23.4	14.487	42.32	16.533	93.61	13.764	137.21	13.053	162.31
				13.204	8.71	14.749	23.48	14.497	42.35	16.544	93.72	13.773	137.33	13.062	162.45
				13.213	8.69	14.759	23.48	14.507	42.43	16.555	93.82	13.782	137.46	13.07	162.64
				13.222	8.65	14.769	23.47	14.517	42.46	16.567	93.93	13.792	137.56	13.079	162.78
				13.231	8.72	14.779	23.49	14.526	42.47	16.578	94	13.801	137.7	13.089	162.95
				13.24	8.75	14.789	23.52	14.535	42.52	16.588	94.09	13.81	137.81	13.097	163.11
				13.249	8.75	14.799	23.6	14.545	42.57	16.599	94.19	13.82	137.92	13.106	163.3
				13.259	8.74	14.809	23.59	14.555	42.64	16.61	94.29	13.83	138.07	13.115	163.44
				13.267	8.68	14.819	23.59	14.564	42.65	16.621	94.4	13.839	138.18	13.125	163.62
				13.276	8.77	14.829	23.63	14.574	42.68	16.632	94.45	13.848	138.31	13.133	163.79
				13.285	8.81	14.838	23.7	14.584	42.71	16.643	94.57	13.857	138.41	13.142	163.95
				13.294	8.78	14.848	23.73	14.593	42.77	16.654	94.65	13.866	138.54	13.15	164.12
				13.302	8.73	14.858	23.69	14.603	42.83	16.665	94.76	13.876	138.65	13.159	164.28
				13.311	8.77	14.868	23.73	14.612	42.85	16.676	94.85	13.885	138.76	13.168	164.45
				13.32	8.81	14.878	23.76	14.622	42.89	16.688	94.97	13.893	138.89	13.177	164.61
				13.329	8.89	14.887	23.82	14.632	42.92	16.699	95.03	13.903	139.01	13.186	164.78
				13.338	8.86	14.898	23.83	14.642	42.99	16.711	95.12	13.912	139.12	13.194	164.93
				13.346	8.7	14.907	23.84	14.651	43.01	16.721	95.28	13.921	139.25	13.203	165.09
				13.355	8.79	14.917	23.84	14.66	43.07	16.732	95.35	13.931	139.37	13.211	165.26
				13.364	8.88	14.927	23.9	14.67	43.07	16.744	95.42	13.94	139.5	13.22	165.43
				13.373	8.93	14.937	23.97	14.68	43.12	16.756	95.54	13.949	139.62	13.228	165.59
				13.382	8.86	14.947	23.96	14.689	43.19	16.766	95.65	13.958	139.73	13.237	165.77
				13.391	8.8	14.956	23.95	14.699	43.22	16.777	95.72	13.967	139.86	13.246	165.95
				13.399	8.76	14.966	23.96	14.709	43.26	16.788	95.84	13.976	139.98	13.255	166.08
				13.408	8.93	14.976	24.05	14.718	43.28	16.799	95.95	13.986	140.1	13.264	166.27
				13.417	9.02	14.986	24.09	14.728	43.33	16.811	96	13.995	140.22	13.272	166.43
				13.426	8.9	14.996	24.1	14.738	43.37	16.821	96.12	14.003	140.35	13.281	166.57
				13.434	8.78	15.006	24.06	14.748	43.43	16.832	96.23	14.013	140.48	13.289	166.75
				13.443	8.82	15.015	24.1	14.758	43.45	16.843	96.31	14.022	140.58	13.298	166.92
				13.452	9.05	15.025	24.16	14.768	43.49	16.854	96.4	14.031	140.72	13.306	167.08
				13.461	9.07	15.035	24.23	14.778	43.54	16.865	96.52	14.04	140.84	13.315	167.24
				13.469	8.93	15.045	24.21	14.788	43.59	16.877	96.59	14.049	140.95	13.324	167.43
				13.479	8.79	15.055	24.18	14.797	43.64	16.887	96.71	14.059	141.08	13.333	167.58
				13.488	8.86	15.064	24.23	14.807	43.66	16.897	96.82	14.068	141.2	13.342	167.75
				13.496	9.05	15.074	24.29	14.817	43.7	16.909	96.87	14.077	141.31	13.35	167.93
				13.505	9.13	15.084	24.35	14.826	43.73	16.92	96.99	14.086	141.42	13.359	168.09
				13.514	8.98	15.095	24.35	14.836	43.81	16.931	97.08	14.096	141.57	13.368	168.27
				13.523	8.87	15.105	24.32	14.846	43.83	16.942	97.21	14.106	141.67	13.377	168.43
				13.532	8.94	15.115	24.36	14.855	43.86	16.952	97.26	14.115	141.81	13.386	168.62
				13.542	9.04	15.126	24.43	14.864	43.9	16.964	97.38	14.124	141.93	13.395	168.79
				13.55	9.09	15.135	24.49	14.874	43.94	16.975	97.46	14.134	142.06	13.404	168.94
				13.559	9.07	15.145	24.46	14.885	44	16.986	97.56	14.143	142.17	13.412	169.1
				13.568	8.95	15.155	24.48	14.894	44.04	16.997	97.68	14.152	142.29	13.421	169.3
				13.577	8.95	15.165	24.49	14.904	44.07	17.008	97.75	14.162	142.41	13.43	169.44
				13.585	9.12	15.174	24.56	14.913	44.09	17.02	97.88	14.17	142.52	13.438	169.6
				13.594	9.19	15.184	24.6	14.923	44.15	17.031	97.96	14.179	142.65	13.447	169.78
				13.603	9.06	15.193	24.6	14.932	44.21	17.043	98.07	14.189	142.78	13.456	169.93
				13.612	8.96	15.204	24.59	14.942	44.23	17.054	98.17	14.197	142.89	13.464	170.09
				13.621	8.99	15.213	24.61	14.952	44.29	17.065	98.29	14.207	143	13.473	170.26
				13.63	9.18	15.223	24.7	14.961	44.31	17.076	98.38	14.216	143.15	13.482	170.44
				13.638	9.27	15.233	24.72	14.971	44.36	17.087	98.48	14.225	143.25	13.491	170.56
				13.647	9.09	15.243	24.74	14.98	44.39	17.098	98.58	14.234	143.38	13.5	170.75
				13.656	9	15.253	24.71	14.99	44.45	17.109	98.67	14.244	143.52	13.508	170.92
				13.665	9.04	15.263	24.76	14.999	44.47	17.121	98.79	14.252	143.62	13.517	171.07
				13.673	9.2	15.272	24.8	15.01	44.5	17.131	98.86	14.262	143.75	13.526	171.25
				13.682	9.25	15.282	24.86	15.019	44.56	17.141	98.97	14.271	143.87	13.534	171.44
				13.691	9.14	15.292	24.85	15.029	44.6	17.153	99.07	14.28	144.01	13.542	171.6
				13.7	9.04	15.301	24.84	15.039	44.65	17.164	99.19	14.289	144.12	13.551	171.76
				13.708	9.17	15.311	24.88	15.05	44.68	17.175	99.26	14.298	144.25	13.56	171.95
				13.717	9.3	15.321	24.94	15.059	44.72	17.186	99.35	14.307	144.37	13.568	172.1
				13.726	9.23	15.331	24.99	15.069	44.77	17.197	99.47	14.317	144.48	13.577	172.27
				13.735	9.16	15.34	24.97	15.079	44.83	17.208	99.55	14.326	144.61	13.586	172.43
				13.743	9.1	15.35	24.97	15.088	44.84	17.22	99.67	14.335	144.73	13.595	172.59
				13.752	9.18	15.361	25.01	15.098	44.89	17.231	99.78	14.344	144.85	13.603	172.77
				13.761	9.31	15.371	25.08	15.108	44.92	17.241	99.87	14.353	144.99	13.612	172.95
				13.77	9.34	15.38	25.1	15.117	44.96	17.252	99.94	14.363	145.1	13.621	173.12
				13.779	9.21	15.391	25.1	15.126	45.02	17.263	100.07	14.372	145.22	13.631	173.28
				13.789	9.15	15.401	25.11	15.136	45.05	17.274	100.16	14.382	145.35	13.639	173.48
				13.798	9.22	15.411	25.13	15.147	45.09	17.285	100.24	14.392	145.49	13.648	173.64
				13.806	9.31	15.421	25.2	15.156	45.12	17.296	100.37	14.401	145.61	13.658	173.81
				13.815	9.39	15.431	25.25	15.165	45.18	17.307	100.44	14.41	145.74	13.667	173.99
				13.824	9.27	15.441	25.23	15.175	45.22	17.318	100.55	14.419	145.86	13.675	174.16
				13.833	9.21	15.451	25.23	15.184	45.25	17.329	100.64	14.428	145.98	13.683	174.32
				13.841	9.24	15.461	25.28	15.194	45.3	17.34	100.77	14.438	146.1	13.692	174.48
				13.85	9.38	15.47	25.34	15.205	45.33	17.352	100.83	14.446	146.23	13.7	174.67
				13.859	9.4	15.48	25.35	15.214	45.39	17.363	100.97	14.456	146.34	13.709	174.81
				13.868	9.34	15.49	25.38	15.223	45.42	17.374	101.06	14.465	146.47	13.718	175
				13.876	9.27	15.5	25.37	15.233	45.47	17.385	101.16	14.474	146.59	13.727	175.15
				13.885	9.28	15.509	25.42	15.242	45.49	17.397	101.27	14.483	146.72	13.735	175.33
				13.894	9.4	15.52	25.46	15.252	45.54	17.409	101.38	14.492	146.84	13.744	175.49
				13.903	9.43	15.529	25.49	15.261	45.59	17.419	101.49	14.502	146.94	13.753	175.66
				13.911	9.42	15.539	25.49	15.271	45.63	17.43	101.57	14.511	147.08	13.761	175.83
				13.921	9.3	15.549	25.51	15.281	45.67	17.441	101.69	14.52	147.2	13.77	175.96
				13.929	9.34	15.559	25.56	15.291	45.69	17.452	101.76	14.529	147.33	13.779	176.1
				13.938	9.43	15.569	25.58	15.3	45.75	17.463	101.88	14.538	147.45	13.788	176.25
				13.947	9.48	15.579	25.64	15.31	45.79	17.474	101.98	14.548	147.59	13.796	176.42
				13.956	9.44	15.588	25.62	15.32	45.84	17.485	102.06	14.556	147.71	13.805	176.56
				13.964	9.37	15.598	25.64	15.33	45.86	17.495	102.18	14.566	147.82	13.813	176.74
				13.973	9.38	15.608	25.68	15.34	45.92	17.507	102.27	14.574	147.95	13.822	176.9
				13.982	9.47	15.617	25.74	15.35	45.94	17.518	102.39	14.584	148.08	13.831	177.06
				13.99	9.53	15.627	25.73	15.36	46	17.529	102.48	14.593	148.19	13.839	177.22
				13.999	9.46	15.637	25.76	15.369	46.06	17.54	102.59	14.602	148.32	13.848	177.39
				14.009	9.43	15.647	25.78	15.379	46.08	17.551	102.68	14.611	148.45	13.857	177.57
				14.017	9.44	15.657	25.8	15.389	46.12	17.562	102.79	14.621	148.57	13.866	177.72
				14.026	9.51	15.667	25.86	15.398	46.15	17.574	102.9	14.63	148.69	13.875	177.92
				14.036	9.55	15.677	25.89	15.408	46.23	17.584	102.99	14.639	148.82	13.883	178.08
				14.045	9.52	15.687	25.9	15.418	46.24	17.595	103.09	14.649	148.94	13.892	178.25
				14.053	9.47	15.697	25.89	15.428	46.29	17.606	103.17	14.659	149.06	13.902	178.43
				14.062	9.49	15.707	25.95	15.437	46.34	17.617	103.3	14.668	149.2	13.911	178.61
				14.071	9.57	15.718	26.01	15.446	46.37	17.628	103.38	14.677	149.32	13.919	178.79
				14.08	9.59	15.727	26.01	15.456	46.41	17.639	103.51	14.687	149.42	13.928	178.93
				14.089	9.57	15.737	26.03	15.466	46.46	17.649	103.59	14.696	149.56	13.936	179.13
				14.097	9.52	15.747	26.04	15.476	46.5	17.661	103.69	14.705	149.69	13.945	179.28
				14.107	9.52	15.757	26.09	15.486	46.52	17.673	103.8	14.714	149.8	13.954	179.45
				14.115	9.62	15.766	26.11	15.495	46.58	17.684	103.9	14.723	149.94	13.962	179.64
				14.124	9.65	15.776	26.17	15.504	46.64	17.695	104.02	14.732	150.03	13.971	179.8
				14.133	9.61	15.786	26.16	15.514	46.67	17.706	104.11	14.742	150.16	13.98	179.97
				14.142	9.55	15.795	26.15	15.523	46.7	17.718	104.24	14.751	150.27	13.989	180.15
				14.15	9.59	15.805	26.21	15.534	46.75	17.729	104.3	14.76	150.4	13.997	180.34
				14.159	9.65	15.815	26.29	15.543	46.8	17.74	104.45	14.769	150.51	14.006	180.48
				14.168	9.69	15.825	26.34	15.553	46.82	17.751	104.54	14.778	150.63	14.015	180.66
				14.177	9.65	15.835	26.27	15.562	46.89	17.762	104.64	14.787	150.75	14.023	180.83
				14.186	9.6	15.845	26.29	15.572	46.9	17.773	104.75	14.796	150.87	14.032	181.01
				14.194	9.64	15.854	26.35	15.581	46.95	17.784	104.84	14.806	151	14.042	181.17
				14.203	9.69	15.864	26.43	15.591	47	17.795	104.94	14.815	151.12	14.05	181.36
				14.212	9.74	15.874	26.43	15.601	47.05	17.806	105.06	14.823	151.24	14.058	181.51
				14.221	9.68	15.883	26.41	15.611	47.09	17.817	105.17	14.833	151.36	14.067	181.69
				14.23	9.66	15.893	26.41	15.62	47.11	17.829	105.23	14.842	151.5	14.075	181.86
				14.238	9.68	15.903	26.47	15.631	47.17	17.839	105.36	14.851	151.59	14.084	182.01
				14.247	9.76	15.913	26.58	15.641	47.2	17.85	105.47	14.86	151.72	14.092	182.19
				14.256	9.77	15.923	26.58	15.65	47.25	17.861	105.57	14.869	151.84	14.101	182.35
				14.265	9.73	15.933	26.54	15.661	47.29	17.873	105.67	14.879	151.95	14.11	182.53
				14.273	9.69	15.943	26.55	15.67	47.36	17.884	105.78	14.888	152.09	14.119	182.69
				14.282	9.73	15.953	26.62	15.68	47.36	17.894	105.88	14.897	152.21	14.128	182.87
				14.291	9.8	15.963	26.69	15.69	47.42	17.905	105.97	14.906	152.32	14.137	183.03
				14.3	9.8	15.972	26.73	15.699	47.47	17.917	106.09	14.916	152.43	14.145	183.21
				14.309	9.79	15.983	26.68	15.709	47.5	17.927	106.17	14.925	152.58	14.155	183.4
				14.318	9.75	15.993	26.68	15.718	47.54	17.938	106.27	14.935	152.69	14.164	183.56
				14.328	9.78	16.004	26.76	15.728	47.57	17.949	106.36	14.944	152.82	14.172	183.75
				14.337	9.85	16.013	26.85	15.738	47.64	17.96	106.47	14.953	152.95	14.181	183.93
				14.345	9.86	16.024	26.87	15.747	47.67	17.972	106.59	14.963	153.04	14.191	184.09
				14.354	9.82	16.033	26.82	15.757	47.72	17.982	106.68	14.972	153.2	14.199	184.27
				14.363	9.78	16.043	26.82	15.766	47.74	17.993	106.78	14.981	153.3	14.208	184.44
				14.372	9.84	16.052	26.9	15.775	47.8	18.004	106.87	14.991	153.42	14.217	184.62
				14.38	9.88	16.063	26.98	15.786	47.83	18.015	107	14.999	153.54	14.225	184.77
				14.389	9.9	16.072	27	15.796	47.88	18.026	107.08	15.008	153.66	14.233	184.96
				14.398	9.87	16.082	26.95	15.805	47.92	18.038	107.22	15.018	153.77	14.242	185.11
				14.407	9.85	16.092	26.98	15.815	47.96	18.05	107.31	15.027	153.91	14.25	185.29
				14.415	9.89	16.102	27.03	15.824	48.01	18.061	107.4	15.036	154.05	14.259	185.46
				14.424	9.93	16.111	27.12	15.833	48.03	18.073	107.53	15.046	154.14	14.268	185.63
				14.433	9.93	16.121	27.12	15.843	48.1	18.083	107.63	15.055	154.27	14.277	185.8
				14.441	9.88	16.131	27.1	15.853	48.13	18.094	107.75	15.064	154.41	14.286	185.98
				14.45	9.94	16.141	27.12	15.863	48.17	18.105	107.83	15.073	154.54	14.294	186.14
				14.459	9.91	16.151	27.16	15.872	48.21	18.116	107.96	15.082	154.64	14.303	186.32
				14.468	9.96	16.161	27.25	15.882	48.26	18.127	108.03	15.091	154.79	14.311	186.51
				14.477	9.96	16.171	27.26	15.892	48.31	18.138	108.16	15.1	154.9	14.32	186.65
				14.486	9.96	16.18	27.25	15.901	48.33	18.149	108.25	15.109	155.02	14.329	186.83
				14.494	9.96	16.189	27.26	15.912	48.39	18.16	108.35	15.119	155.17	14.337	187
				14.503	9.98	16.199	27.32	15.921	48.41	18.171	108.46	15.127	155.29	14.346	187.16
				14.512	10	16.209	27.36	15.931	48.47	18.182	108.57	15.137	155.4	14.355	187.31
				14.521	10	16.219	27.4	15.942	48.51	18.193	108.67	15.145	155.53	14.364	187.49
				14.529	10.02	16.229	27.37	15.951	48.56	18.204	108.78	15.155	155.67	14.373	187.66
				14.538	9.98	16.239	27.39	15.961	48.59	18.215	108.88	15.165	155.78	14.381	187.82
				14.547	10.06	16.248	27.46	15.97	48.64	18.227	108.97	15.173	155.92	14.39	188
				14.556	10.05	16.259	27.51	15.98	48.68	18.238	109.09	15.182	156.05	14.399	188.16
				14.566	10.04	16.269	27.53	15.99	48.72	18.248	109.2	15.192	156.16	14.407	188.34
				14.574	10.05	16.279	27.52	16	48.77	18.259	109.29	15.202	156.31	14.417	188.52
				14.583	10.05	16.289	27.54	16.009	48.79	18.27	109.4	15.211	156.43	14.426	188.69
				14.592	10.09	16.299	27.57	16.018	48.85	18.281	109.49	15.221	156.57	14.434	188.88
				14.601	10.1	16.309	27.67	16.028	48.88	18.292	109.61	15.23	156.69	14.443	189.05
				14.61	10.1	16.319	27.66	16.038	48.94	18.302	109.7	15.239	156.83	14.453	189.23
				14.618	10.08	16.329	27.65	16.048	48.98	18.314	109.82	15.249	156.95	14.461	189.41
				14.628	10.11	16.339	27.7	16.057	49.01	18.325	109.91	15.258	157.08	14.469	189.58
				14.637	10.15	16.348	27.73	16.067	49.05	18.337	110.02	15.267	157.22	14.478	189.74
				14.645	10.16	16.358	27.79	16.077	49.11	18.348	110.13	15.276	157.31	14.486	189.91
				14.654	10.13	16.368	27.81	16.086	49.15	18.359	110.24	15.285	157.47	14.495	190.08
				14.663	10.12	16.378	27.8	16.096	49.17	18.37	110.36	15.294	157.58	14.504	190.25
				14.671	10.19	16.388	27.81	16.106	49.25	18.382	110.45	15.303	157.7	14.512	190.42
				14.68	10.2	16.398	27.88	16.115	49.27	18.393	110.6	15.312	157.82	14.522	190.6
				14.689	10.19	16.407	27.94	16.125	49.3	18.404	110.67	15.322	157.95	14.53	190.78
				14.698	10.15	16.417	27.93	16.134	49.36	18.415	110.78	15.331	158.05	14.539	190.93
				14.707	10.18	16.427	27.96	16.144	49.39	18.426	110.89	15.34	158.2	14.547	191.12
				14.716	10.21	16.437	27.96	16.153	49.44	18.437	111	15.349	158.33	14.556	191.29
				14.724	10.25	16.447	28.03	16.163	49.48	18.448	111.11	15.358	158.44	14.565	191.47
				14.733	10.23	16.457	28.05	16.173	49.53	18.459	111.21	15.368	158.57	14.574	191.63
				14.742	10.2	16.467	28.09	16.183	49.56	18.47	111.33	15.377	158.69	14.582	191.81
				14.751	10.27	16.477	28.06	16.192	49.62	18.481	111.41	15.386	158.82	14.591	191.97
				14.76	10.24	16.486	28.1	16.202	49.65	18.492	111.52	15.395	158.94	14.6	192.14
				14.768	10.27	16.495	28.16	16.212	49.7	18.503	111.63	15.404	159.07	14.608	192.33
				14.777	10.26	16.505	28.19	16.223	49.75	18.514	111.75	15.413	159.18	14.617	192.48
				14.786	10.28	16.516	28.22	16.232	49.78	18.526	111.83	15.423	159.32	14.626	192.65
				14.794	10.28	16.525	28.2	16.242	49.84	18.536	111.96	15.431	159.45	14.634	192.82
				14.803	10.31	16.535	28.25	16.253	49.87	18.547	112.07	15.441	159.56	14.643	193.01
				14.812	10.33	16.545	28.28	16.262	49.92	18.558	112.17	15.45	159.69	14.652	193.16
				14.821	10.32	16.555	28.36	16.271	49.95	18.57	112.28	15.46	159.83	14.661	193.36
				14.83	10.32	16.565	28.34	16.281	50	18.58	112.38	15.468	159.95	14.67	193.54
				14.839	10.31	16.575	28.35	16.29	50.03	18.591	112.49	15.478	160.07	14.678	193.7
				14.848	10.38	16.585	28.39	16.3	50.08	18.602	112.57	15.488	160.22	14.688	193.9
				14.857	10.37	16.595	28.45	16.31	50.13	18.613	112.7	15.497	160.33	14.697	194.1
				14.866	10.35	16.606	28.49	16.32	50.15	18.624	112.81	15.506	160.46	14.706	194.26
				14.876	10.37	16.615	28.49	16.329	50.22	18.635	112.9	15.516	160.6	14.714	194.44
				14.884	10.4	16.625	28.49	16.338	50.25	18.646	113.02	15.525	160.72	14.723	194.64
				14.893	10.41	16.635	28.53	16.348	50.29	18.657	113.12	15.533	160.85	14.732	194.79
				14.902	10.41	16.645	28.6	16.358	50.34	18.668	113.25	15.543	160.99	14.74	194.99
				14.91	10.42	16.654	28.61	16.367	50.38	18.679	113.33	15.552	161.1	14.749	195.17
				14.919	10.4	16.664	28.62	16.377	50.42	18.691	113.46	15.561	161.22	14.758	195.31
				14.928	10.45	16.674	28.64	16.387	50.46	18.703	113.55	15.571	161.37	14.767	195.5
				14.937	10.46	16.683	28.68	16.396	50.5	18.714	113.66	15.58	161.49	14.775	195.68
				14.945	10.46	16.693	28.73	16.406	50.54	18.725	113.8	15.589	161.61	14.783	195.85
				14.954	10.45	16.704	28.77	16.415	50.6	18.736	113.91	15.598	161.74	14.792	196
				14.963	10.47	16.713	28.77	16.425	50.63	18.747	114	15.607	161.87	14.801	196.2
				14.972	10.5	16.723	28.77	16.435	50.67	18.759	114.1	15.617	162	14.809	196.37
				14.981	10.49	16.733	28.84	16.445	50.7	18.769	114.25	15.626	162.12	14.819	196.52
				14.99	10.51	16.743	28.88	16.454	50.76	18.78	114.32	15.634	162.27	14.827	196.73
				14.998	10.48	16.752	28.9	16.464	50.8	18.791	114.45	15.644	162.37	14.836	196.89
				15.007	10.54	16.763	28.93	16.474	50.84	18.802	114.54	15.654	162.51	14.845	197.07
				15.016	10.54	16.772	28.91	16.484	50.89	18.814	114.66	15.662	162.64	14.853	197.25
				15.024	10.55	16.782	28.97	16.494	50.92	18.824	114.75	15.672	162.77	14.862	197.44
				15.033	10.55	16.791	29.03	16.503	50.98	18.835	114.88	15.68	162.89	14.87	197.6
				15.042	10.52	16.801	29.05	16.513	51.01	18.846	114.98	15.69	163.01	14.879	197.79
				15.051	10.57	16.811	29.02	16.524	51.08	18.857	115.08	15.699	163.14	14.887	197.94
				15.059	10.59	16.821	29.07	16.533	51.09	18.868	115.2	15.708	163.27	14.896	198.13
				15.068	10.61	16.831	29.11	16.542	51.14	18.88	115.29	15.717	163.4	14.905	198.31
				15.077	10.56	16.841	29.15	16.552	51.19	18.89	115.43	15.726	163.51	14.914	198.47
				15.086	10.61	16.851	29.19	16.562	51.23	18.901	115.52	15.736	163.66	14.923	198.66
				15.095	10.63	16.86	29.18	16.571	51.28	18.912	115.64	15.745	163.77	14.931	198.85
				15.104	10.67	16.872	29.21	16.581	51.31	18.923	115.74	15.755	163.89	14.94	199.01
				15.113	10.62	16.881	29.24	16.591	51.37	18.934	115.85	15.765	164.04	14.95	199.19
				15.122	10.61	16.892	29.32	16.6	51.39	18.945	115.97	15.773	164.17	14.958	199.39
				15.131	10.66	16.902	29.32	16.61	51.46	18.955	116.06	15.783	164.29	14.967	199.54
				15.14	10.66	16.912	29.33	16.62	51.48	18.967	116.18	15.792	164.43	14.976	199.72
				15.148	10.7	16.921	29.36	16.629	51.53	18.978	116.28	15.801	164.57	14.985	199.92
				15.157	10.7	16.931	29.41	16.639	51.57	18.989	116.4	15.81	164.67	14.994	200.08
				15.166	10.69	16.941	29.44	16.649	51.6	19.001	116.51	15.82	164.82	15.002	200.26
				15.175	10.65	16.951	29.46	16.658	51.66	19.012	116.63	15.828	164.93	15.011	200.45
				15.183	10.72	16.96	29.49	16.667	51.71	19.023	116.74	15.837	165.05	15.019	200.62
				15.192	10.76	16.97	29.5	16.678	51.74	19.034	116.84	15.847	165.19	15.028	200.78
				15.201	10.73	16.98	29.56	16.688	51.78	19.046	116.98	15.856	165.32	15.037	200.99
				15.21	10.73	16.99	29.6	16.697	51.84	19.057	117.07	15.865	165.44	15.045	201.15
				15.219	10.74	17	29.61	16.707	51.86	19.069	117.21	15.875	165.56	15.055	201.3
				15.228	10.77	17.01	29.61	16.716	51.91	19.079	117.31	15.884	165.72	15.063	201.52
				15.237	10.78	17.019	29.65	16.725	51.95	19.09	117.44	15.893	165.82	15.072	201.69
				15.245	10.8	17.029	29.7	16.735	52	19.101	117.51	15.901	165.96	15.081	201.85
				15.254	10.78	17.039	29.73	16.745	52.04	19.112	117.65	15.911	166.1	15.089	202.03
				15.264	10.75	17.049	29.76	16.755	52.08	19.123	117.75	15.921	166.22	15.098	202.24
				15.272	10.8	17.059	29.76	16.765	52.14	19.134	117.84	15.929	166.36	15.106	202.39
				15.28	10.84	17.068	29.81	16.774	52.16	19.145	117.96	15.938	166.49	15.115	202.58
				15.29	10.87	17.078	29.84	16.784	52.22	19.156	118.05	15.948	166.62	15.124	202.77
				15.298	10.8	17.088	29.88	16.794	52.27	19.168	118.18	15.957	166.72	15.132	202.93
				15.306	10.81	17.097	29.91	16.804	52.3	19.178	118.27	15.966	166.88	15.141	203.12
				15.315	10.88	17.107	29.9	16.814	52.35	19.189	118.4	15.975	166.99	15.15	203.3
				15.324	10.92	17.117	29.94	16.824	52.4	19.2	118.48	15.984	167.12	15.159	203.47
				15.333	10.87	17.127	29.98	16.834	52.44	19.211	118.61	15.994	167.25	15.167	203.63
				15.342	10.87	17.137	30.03	16.843	52.47	19.223	118.71	16.003	167.39	15.176	203.83
				15.351	10.87	17.147	30.03	16.853	52.53	19.234	118.82	16.012	167.51	15.184	203.99
				15.36	10.87	17.157	30.06	16.862	52.56	19.244	118.93	16.021	167.65	15.194	204.19
				15.369	10.96	17.167	30.09	16.872	52.62	19.255	119.03	16.031	167.8	15.203	204.37
				15.378	10.96	17.177	30.15	16.882	52.64	19.266	119.15	16.041	167.91	15.211	204.55
				15.387	10.9	17.187	30.17	16.892	52.69	19.277	119.26	16.05	168.06	15.22	204.73
				15.396	10.89	17.197	30.2	16.901	52.76	19.287	119.37	16.059	168.19	15.23	204.92
				15.405	11	17.207	30.21	16.911	52.78	19.299	119.46	16.068	168.33	15.239	205.12
				15.414	10.99	17.217	30.23	16.92	52.82	19.31	119.58	16.078	168.46	15.247	205.29
				15.423	11	17.227	30.28	16.93	52.86	19.321	119.69	16.086	168.58	15.256	205.49
				15.432	10.97	17.236	30.3	16.94	52.92	19.332	119.79	16.096	168.73	15.264	205.65
				15.44	10.92	17.247	30.35	16.949	52.94	19.344	119.92	16.105	168.84	15.273	205.84
				15.449	11.01	17.256	30.35	16.959	53.01	19.355	120.02	16.114	168.98	15.281	206.03
				15.458	11.08	17.266	30.39	16.969	53.05	19.367	120.14	16.123	169.11	15.29	206.19
				15.466	11.06	17.276	30.44	16.978	53.08	19.378	120.25	16.132	169.25	15.299	206.38
				15.476	11.01	17.286	30.45	16.988	53.13	19.389	120.4	16.142	169.37	15.308	206.55
				15.485	11	17.296	30.48	16.997	53.18	19.401	120.48	16.151	169.5	15.316	206.75
				15.493	11.04	17.306	30.5	17.007	53.21	19.411	120.61	16.16	169.64	15.325	206.92
				15.502	11.11	17.315	30.53	17.017	53.25	19.423	120.73	16.169	169.75	15.334	207.11
				15.511	11.13	17.325	30.56	17.026	53.31	19.434	120.82	16.179	169.89	15.342	207.28
				15.52	11.05	17.335	30.62	17.036	53.34	19.444	120.96	16.188	170.02	15.351	207.45
				15.528	11.06	17.345	30.63	17.045	53.39	19.455	121.06	16.197	170.16	15.36	207.63
				15.537	11.1	17.355	30.63	17.055	53.43	19.466	121.17	16.206	170.27	15.368	207.78
				15.545	11.15	17.364	30.69	17.065	53.47	19.477	121.27	16.215	170.42	15.377	207.97
				15.554	11.14	17.374	30.71	17.075	53.53	19.488	121.4	16.224	170.53	15.386	208.15
				15.563	11.12	17.384	30.77	17.085	53.56	19.499	121.49	16.233	170.67	15.395	208.33
				15.572	11.11	17.394	30.76	17.095	53.61	19.51	121.62	16.242	170.79	15.403	208.48
				15.581	11.15	17.404	30.79	17.105	53.66	19.521	121.75	16.252	170.91	15.412	208.69
				15.589	11.19	17.413	30.81	17.114	53.7	19.532	121.84	16.26	171.05	15.42	208.85
				15.598	11.19	17.423	30.87	17.124	53.74	19.543	121.96	16.27	171.17	15.429	209.03
				15.607	11.18	17.433	30.92	17.134	53.8	19.554	122.07	16.279	171.31	15.438	209.24
				15.616	11.13	17.443	30.94	17.144	53.85	19.565	122.19	16.288	171.43	15.447	209.41
				15.625	11.22	17.453	30.93	17.153	53.86	19.576	122.28	16.298	171.57	15.456	209.58
				15.634	11.24	17.463	30.96	17.163	53.93	19.587	122.42	16.307	171.7	15.464	209.77
				15.643	11.25	17.473	31.02	17.172	53.96	19.598	122.5	16.317	171.84	15.474	209.97
				15.652	11.21	17.483	31.04	17.182	54	19.609	122.62	16.327	171.97	15.483	210.12
				15.661	11.21	17.494	31.1	17.192	54.03	19.62	122.73	16.336	172.11	15.491	210.35
				15.67	11.25	17.504	31.09	17.201	54.11	19.631	122.83	16.345	172.25	15.5	210.53
				15.679	11.29	17.513	31.12	17.211	54.12	19.642	122.96	16.354	172.36	15.51	210.69
				15.688	11.32	17.523	31.16	17.221	54.18	19.653	123.07	16.363	172.51	15.518	210.9
				15.697	11.25	17.533	31.21	17.231	54.23	19.664	123.18	16.373	172.63	15.526	211.09
				15.705	11.27	17.543	31.24	17.24	54.26	19.675	123.29	16.381	172.76	15.535	211.25
				15.714	11.31	17.552	31.23	17.25	54.31	19.687	123.41	16.391	172.9	15.544	211.43
				15.723	11.34	17.562	31.27	17.26	54.34	19.699	123.52	16.4	173.03	15.553	211.63
				15.731	11.34	17.572	31.31	17.269	54.42	19.71	123.64	16.409	173.14	15.561	211.8
				15.74	11.32	17.582	31.38	17.279	54.43	19.721	123.77	16.418	173.26	15.57	211.99
				15.749	11.31	17.591	31.38	17.288	54.5	19.732	123.87	16.428	173.43	15.578	212.18
				15.758	11.34	17.601	31.39	17.298	54.52	19.743	124.01	16.436	173.53	15.587	212.34
				15.766	11.4	17.611	31.43	17.307	54.58	19.754	124.1	16.446	173.66	15.596	212.54
				15.775	11.39	17.621	31.46	17.317	54.62	19.766	124.22	16.455	173.8	15.605	212.73
				15.784	11.38	17.631	31.51	17.327	54.65	19.777	124.32	16.464	173.93	15.614	212.9
				15.793	11.35	17.64	31.54	17.337	54.72	19.787	124.46	16.473	174.04	15.622	213.08
				15.802	11.4	17.651	31.54	17.346	54.75	19.798	124.54	16.482	174.19	15.631	213.28
				15.811	11.45	17.66	31.55	17.356	54.79	19.809	124.64	16.491	174.32	15.639	213.42
				15.819	11.44	17.669	31.62	17.366	54.83	19.821	124.79	16.501	174.42	15.648	213.62
				15.828	11.43	17.679	31.67	17.376	54.9	19.831	124.89	16.509	174.59	15.656	213.8
				15.836	11.4	17.689	31.69	17.386	54.93	19.842	125	16.519	174.71	15.665	213.96
				15.845	11.47	17.699	31.68	17.396	54.97	19.853	125.1	16.528	174.84	15.674	214.15
				15.854	11.48	17.709	31.71	17.406	55.03	19.864	125.25	16.537	174.96	15.683	214.32
				15.863	11.53	17.719	31.77	17.416	55.07	19.875	125.34	16.546	175.12	15.691	214.51
				15.872	11.45	17.729	31.81	17.425	55.11	19.887	125.48	16.556	175.23	15.7	214.66
				15.881	11.46	17.739	31.85	17.435	55.15	19.897	125.57	16.565	175.37	15.709	214.87
				15.89	11.5	17.749	31.85	17.444	55.21	19.908	125.69	16.574	175.52	15.717	215.02
				15.899	11.54	17.759	31.88	17.454	55.24	19.919	125.8	16.584	175.63	15.727	215.22
				15.908	11.56	17.769	31.91	17.463	55.29	19.931	125.92	16.594	175.78	15.736	215.41
				15.917	11.52	17.78	31.99	17.473	55.33	19.941	126.06	16.603	175.9	15.745	215.59
				15.926	11.53	17.79	31.99	17.483	55.37	19.951	126.14	16.612	176.06	15.754	215.79
				15.935	11.54	17.799	31.99	17.492	55.42	19.963	126.26	16.621	176.18	15.762	216
				15.944	11.62	17.809	32.04	17.502	55.45	19.975	126.37	16.63	176.32	15.771	216.17
				15.953	11.59	17.82	32.07	17.512	55.52	19.985	126.52	16.639	176.44	15.78	216.33
				15.961	11.58	17.829	32.12	17.521	55.55	19.996	126.61	16.649	176.56	15.789	216.53
				15.97	11.56	17.839	32.14	17.532	55.6	20.008	126.72	16.658	176.71	15.797	216.7
				15.978	11.62	17.849	32.16	17.541	55.63	20.019	126.86	16.667	176.84	15.806	216.89
				15.987	11.65	17.858	32.18	17.55	55.69	20.03	126.97	16.676	176.99	15.814	217.08
				15.997	11.66	17.868	32.24	17.56	55.72	20.042	127.1	16.685	177.1	15.823	217.26
				16.005	11.64	17.878	32.27	17.569	55.77	20.053	127.22	16.695	177.25	15.832	217.43
				16.014	11.59	17.888	32.31	17.579	55.83	20.065	127.34	16.704	177.39	15.841	217.62
				16.023	11.66	17.898	32.31	17.589	55.85	20.076	127.43	16.712	177.53	15.849	217.8
				16.032	11.71	17.908	32.33	17.599	55.9	20.086	127.57	16.722	177.66	15.858	217.97
				16.041	11.71	17.917	32.39	17.608	55.95	20.097	127.71	16.731	177.79	15.867	218.16
				16.05	11.66	17.927	32.44	17.617	56.01	20.108	127.8	16.74	177.94	15.875	218.34
				16.058	11.67	17.937	32.46	17.627	56.03	20.119	127.92	16.75	178.06	15.884	218.53
				16.067	11.73	17.947	32.45	17.637	56.09	20.13	128.03	16.759	178.21	15.892	218.71
				16.076	11.75	17.957	32.5	17.647	56.13	20.141	128.16	16.768	178.35	15.901	218.9
				16.084	11.76	17.966	32.53	17.657	56.17	20.152	128.26	16.777	178.48	15.91	219.08
				16.093	11.73	17.976	32.57	17.667	56.22	20.163	128.41	16.786	178.62	15.919	219.25
				16.102	11.71	17.986	32.63	17.677	56.28	20.174	128.5	16.795	178.74	15.927	219.46
				16.111	11.75	17.996	32.61	17.687	56.32	20.185	128.62	16.804	178.88	15.936	219.62
				16.12	11.82	18.005	32.65	17.696	56.35	20.196	128.74	16.813	179.02	15.945	219.81
				16.128	11.84	18.015	32.68	17.706	56.41	20.207	128.87	16.823	179.17	15.954	219.99
				16.137	11.76	18.025	32.73	17.716	56.45	20.219	128.99	16.832	179.29	15.962	220.19
				16.146	11.78	18.035	32.76	17.725	56.5	20.23	129.09	16.841	179.43	15.971	220.38
				16.155	11.81	18.045	32.78	17.735	56.55	20.24	129.23	16.851	179.58	15.979	220.55
				16.164	11.87	18.056	32.79	17.745	56.59	20.251	129.32	16.86	179.71	15.989	220.75
				16.173	11.86	18.066	32.84	17.754	56.63	20.262	129.48	16.87	179.86	15.998	220.92
				16.182	11.84	18.075	32.91	17.764	56.68	20.273	129.56	16.879	180	16.007	221.12
				16.192	11.81	18.086	32.91	17.774	56.73	20.284	129.68	16.889	180.12	16.016	221.32
				16.2	11.86	18.095	32.93	17.783	56.76	20.296	129.8	16.898	180.27	16.025	221.51
				16.209	11.93	18.105	32.94	17.793	56.81	20.306	129.93	16.907	180.42	16.033	221.67
				16.218	11.93	18.115	32.95	17.803	56.85	20.317	130.07	16.916	180.55	16.042	221.89
				16.226	11.9	18.125	32.92	17.812	56.91	20.328	130.17	16.926	180.67	16.05	222.06
				16.235	11.86	18.134	32.89	17.822	56.95	20.34	130.3	16.935	180.81	16.059	222.25
				16.244	11.94	18.145	32.81	17.832	56.99	20.351	130.4	16.943	180.96	16.068	222.43
				16.253	11.95	18.154	32.75	17.842	57.04	20.362	130.54	16.952	181.09	16.076	222.61
				16.262	11.98	18.164	32.76	17.851	57.07	20.374	130.68	16.961	181.23	16.085	222.8
				16.27	11.95	18.174	32.73	17.861	57.14	20.385	130.79	16.971	181.36	16.094	222.97
				16.279	11.94	18.183	32.7	17.87	57.17	20.396	130.9	16.981	181.48	16.103	223.16
				16.288	11.97	18.193	32.66	17.879	57.22	20.407	131.03	16.989	181.64	16.111	223.34
				16.297	12.02	18.203	32.67	17.889	57.25	20.419	131.17	16.998	181.78	16.12	223.52
				16.305	12.04	18.213	32.63	17.899	57.31	20.429	131.28	17.008	181.9	16.129	223.71
				16.314	11.97	18.223	32.66	17.909	57.34	20.44	131.4	17.017	182.01	16.138	223.9
				16.323	12	18.233	32.65	17.918	57.39	20.451	131.5	17.026	182.15	16.146	224.09
				16.332	12.04	18.242	32.6	17.928	57.44	20.462	131.63	17.035	182.26	16.155	224.26
				16.34	12.06	18.252	32.62	17.938	57.48	20.473	131.75	17.044	182.4	16.164	224.46
				16.349	12.07	18.262	32.62	17.948	57.53	20.484	131.87	17.053	182.53	16.172	224.64
				16.358	12.04	18.272	32.63	17.958	57.57	20.495	132	17.062	182.65	16.18	224.82
				16.367	12.03	18.282	32.61	17.968	57.64	20.506	132.1	17.072	182.78	16.19	225.01
				16.376	12.09	18.291	32.63	17.978	57.66	20.518	132.24	17.081	182.92	16.198	225.2
				16.384	12.17	18.302	32.62	17.988	57.72	20.529	132.36	17.09	183.06	16.207	225.39
				16.393	12.11	18.312	32.64	17.998	57.78	20.54	132.5	17.099	183.19	16.215	225.56
				16.402	12.06	18.321	32.64	18.007	57.81	20.551	132.58	17.109	183.33	16.224	225.75
				16.41	12.09	18.331	32.64	18.016	57.85	20.561	132.73	17.118	183.44	16.233	225.92
				16.419	12.16	18.341	32.68	18.026	57.9	20.573	132.84	17.127	183.59	16.242	226.14
				16.429	12.21	18.351	32.68	18.036	57.95	20.584	132.96	17.137	183.75	16.251	226.3
				16.438	12.15	18.362	32.69	18.046	57.98	20.594	133.11	17.146	183.86	16.26	226.5
				16.447	12.09	18.372	32.7	18.055	58.05	20.605	133.2	17.156	184.01	16.269	226.69
				16.457	12.13	18.382	32.74	18.065	58.08	20.616	133.31	17.165	184.16	16.278	226.89
				16.465	12.25	18.391	32.71	18.074	58.11	20.627	133.43	17.174	184.3	16.286	227.07
				16.474	12.23	18.401	32.74	18.084	58.18	20.638	133.59	17.183	184.42	16.295	227.25
				16.482	12.21	18.411	32.77	18.093	58.21	20.649	133.67	17.192	184.59	16.304	227.46
				16.492	12.16	18.421	32.78	18.103	58.26	20.661	133.81	17.201	184.7	16.313	227.61
				16.5	12.21	18.431	32.82	18.113	58.29	20.671	133.93	17.211	184.84	16.322	227.8
				16.509	12.28	18.44	32.82	18.123	58.36	20.682	134.05	17.22	184.99	16.33	227.98
				16.517	12.29	18.45	32.84	18.132	58.39	20.694	134.18	17.229	185.12	16.339	228.17
				16.526	12.26	18.46	32.83	18.141	58.45	20.706	134.31	17.238	185.25	16.347	228.33
				16.536	12.21	18.47	32.87	18.151	58.48	20.718	134.44	17.247	185.4	16.356	228.54
				16.543	12.27	18.48	32.91	18.161	58.54	20.729	134.54	17.257	185.54	16.364	228.73
				16.553	12.34	18.49	32.93	18.17	58.57	20.739	134.69	17.266	185.66	16.373	228.89
				16.562	12.36	18.499	32.93	18.18	58.61	20.75	134.81	17.275	185.82	16.382	229.08
				16.57	12.29	18.509	32.94	18.19	58.66	20.761	134.93	17.284	185.94	16.39	229.28
				16.579	12.28	18.52	32.99	18.199	58.71	20.772	135.05	17.293	186.07	16.4	229.46
				16.588	12.31	18.528	33.01	18.209	58.76	20.783	135.18	17.302	186.22	16.408	229.64
				16.597	12.39	18.539	33.05	18.219	58.79	20.794	135.29	17.312	186.34	16.417	229.85
				16.605	12.42	18.549	33.06	18.229	58.85	20.805	135.41	17.321	186.49	16.426	230.03
				16.614	12.36	18.558	33.07	18.239	58.88	20.817	135.55	17.33	186.62	16.434	230.2
				16.623	12.32	18.567	33.11	18.249	58.95	20.828	135.65	17.339	186.75	16.443	230.41
				16.631	12.37	18.577	33.15	18.259	58.99	20.838	135.79	17.348	186.88	16.451	230.58
				16.641	12.46	18.587	33.19	18.269	59.01	20.849	135.91	17.357	187.02	16.46	230.77
				16.649	12.45	18.597	33.18	18.278	59.09	20.86	136.04	17.366	187.15	16.469	230.95
				16.658	12.4	18.607	33.19	18.288	59.13	20.872	136.15	17.376	187.28	16.477	231.15
				16.667	12.37	18.617	33.26	18.297	59.17	20.883	136.27	17.385	187.42	16.487	231.31
				16.676	12.42	18.627	33.29	18.307	59.22	20.893	136.41	17.394	187.54	16.495	231.51
				16.685	12.52	18.637	33.28	18.317	59.26	20.904	136.51	17.403	187.69	16.504	231.7
				16.694	12.5	18.647	33.31	18.327	59.3	20.915	136.66	17.413	187.82	16.513	231.88
				16.703	12.46	18.658	33.35	18.336	59.36	20.926	136.76	17.423	187.97	16.522	232.08
				16.712	12.42	18.668	33.41	18.345	59.41	20.937	136.89	17.431	188.08	16.531	232.27
				16.721	12.5	18.678	33.44	18.355	59.44	20.948	137	17.441	188.25	16.54	232.47
				16.73	12.55	18.688	33.43	18.365	59.5	20.959	137.15	17.451	188.37	16.549	232.64
				16.739	12.57	18.698	33.44	18.375	59.53	20.97	137.25	17.46	188.52	16.558	232.84
				16.748	12.51	18.707	33.49	18.384	59.58	20.981	137.39	17.469	188.66	16.566	233
				16.756	12.47	18.717	33.58	18.394	59.63	20.993	137.52	17.478	188.78	16.575	233.19
				16.765	12.58	18.727	33.56	18.404	59.68	21.004	137.63	17.487	188.91	16.583	233.35
				16.774	12.62	18.737	33.59	18.414	59.7	21.015	137.76	17.496	189.02	16.592	233.52
				16.782	12.6	18.747	33.61	18.423	59.77	21.026	137.91	17.506	189.17	16.6	233.72
				16.792	12.55	18.756	33.67	18.433	59.83	21.038	138.04	17.514	189.27	16.609	233.89
				16.8	12.55	18.766	33.73	18.442	59.85	21.049	138.15	17.524	189.43	16.618	234.08
				16.809	12.59	18.776	33.74	18.452	59.9	21.06	138.31	17.533	189.56	16.627	234.27
				16.818	12.68	18.786	33.76	18.461	59.94	21.072	138.42	17.542	189.71	16.635	234.47
				16.827	12.67	18.796	33.78	18.471	60.01	21.082	138.54	17.551	189.85	16.644	234.65
				16.836	12.6	18.805	33.86	18.481	60.03	21.093	138.68	17.561	189.99	16.653	234.84
				16.845	12.61	18.815	33.88	18.49	60.09	21.104	138.79	17.569	190.12	16.662	235.03
				16.853	12.65	18.826	33.9	18.5	60.13	21.116	138.93	17.579	190.24	16.67	235.22
				16.862	12.73	18.835	33.9	18.51	60.17	21.127	139.05	17.588	190.41	16.679	235.41
				16.871	12.71	18.844	33.93	18.52	60.23	21.137	139.18	17.597	190.53	16.687	235.59
				16.879	12.67	18.854	33.99	18.529	60.26	21.148	139.3	17.606	190.67	16.696	235.76
				16.888	12.65	18.864	34.03	18.54	60.33	21.159	139.42	17.615	190.82	16.704	235.96
				16.897	12.73	18.874	34.03	18.55	60.35	21.171	139.55	17.625	190.95	16.713	236.15
				16.906	12.78	18.884	34.02	18.56	60.41	21.182	139.68	17.634	191.09	16.722	236.32
				16.914	12.76	18.893	34.08	18.569	60.46	21.193	139.82	17.642	191.24	16.731	236.52
				16.923	12.74	18.903	34.14	18.579	60.5	21.203	139.91	17.652	191.38	16.74	236.72
				16.932	12.7	18.914	34.18	18.588	60.54	21.214	140.07	17.661	191.49	16.748	236.87
				16.941	12.79	18.923	34.19	18.598	60.6	21.226	140.19	17.67	191.66	16.757	237.1
				16.949	12.82	18.933	34.2	18.608	60.65	21.236	140.32	17.68	191.78	16.766	237.27
				16.959	12.83	18.943	34.23	18.617	60.68	21.247	140.44	17.69	191.92	16.775	237.44
				16.968	12.79	18.953	34.27	18.627	60.74	21.258	140.57	17.699	192.06	16.784	237.63
				16.977	12.78	18.963	34.33	18.637	60.79	21.269	140.68	17.708	192.2	16.793	237.84
				16.986	12.83	18.973	34.33	18.646	60.82	21.28	140.81	17.718	192.36	16.802	238.03
				16.995	12.86	18.984	34.38	18.655	60.86	21.291	140.96	17.727	192.49	16.811	238.2
				17.004	12.89	18.994	34.41	18.665	60.93	21.302	141.04	17.736	192.64	16.819	238.43
				17.012	12.85	19.002	34.45	18.676	60.96	21.313	141.2	17.745	192.77	16.828	238.58
				17.021	12.85	19.012	34.47	18.685	61	21.324	141.33	17.755	192.93	16.836	238.8
				17.03	12.87	19.023	34.47	18.695	61.07	21.335	141.47	17.763	193.04	16.845	238.99
				17.038	12.94	19.032	34.53	18.704	61.1	21.347	141.57	17.772	193.18	16.854	239.19
				17.047	12.92	19.042	34.56	18.713	61.14	21.358	141.74	17.782	193.32	16.863	239.34
				17.056	12.9	19.052	34.62	18.723	61.19	21.37	141.85	17.791	193.44	16.872	239.55
				17.065	12.94	19.062	34.62	18.733	61.25	21.382	141.97	17.8	193.59	16.88	239.74
				17.074	12.96	19.072	34.66	18.743	61.26	21.392	142.15	17.809	193.71	16.889	239.92
				17.083	12.97	19.082	34.68	18.752	61.34	21.403	142.26	17.818	193.85	16.898	240.12
				17.091	12.96	19.091	34.72	18.762	61.37	21.415	142.39	17.828	193.99	16.906	240.28
				17.1	12.98	19.101	34.78	18.772	61.41	21.426	142.53	17.837	194.16	16.915	240.49
				17.109	12.96	19.111	34.79	18.781	61.48	21.437	142.66	17.846	194.27	16.923	240.66
				17.118	13.04	19.121	34.81	18.791	61.5	21.447	142.77	17.856	194.42	16.932	240.88
				17.127	13.02	19.131	34.85	18.801	61.56	21.458	142.92	17.865	194.56	16.941	241.05
				17.135	12.98	19.141	34.91	18.811	61.6	21.47	143.05	17.873	194.68	16.949	241.25
				17.144	13.02	19.15	34.92	18.82	61.67	21.48	143.16	17.883	194.82	16.958	241.43
				17.153	13.06	19.16	34.98	18.83	61.69	21.491	143.31	17.892	194.95	16.967	241.62
				17.161	13.09	19.17	34.98	18.841	61.77	21.502	143.43	17.901	195.1	16.976	241.82
				17.17	13.07	19.18	35.01	18.85	61.79	21.513	143.56	17.91	195.22	16.984	241.97
				17.179	13.08	19.19	35.06	18.86	61.84	21.525	143.69	17.919	195.39	16.993	242.18
				17.188	13.05	19.199	35.11	18.87	61.9	21.535	143.84	17.928	195.51	17.001	242.34
				17.197	13.12	19.209	35.13	18.879	61.93	21.547	143.94	17.937	195.64	17.01	242.55
				17.206	13.15	19.219	35.15	18.889	61.98	21.558	144.08	17.947	195.78	17.019	242.71
				17.215	13.11	19.229	35.2	18.899	62.02	21.568	144.22	17.956	195.9	17.028	242.92
				17.224	13.13	19.239	35.24	18.908	62.09	21.579	144.34	17.965	196.06	17.037	243.1
				17.233	13.13	19.249	35.28	18.917	62.11	21.591	144.47	17.975	196.17	17.047	243.29
				17.242	13.17	19.26	35.3	18.927	62.18	21.601	144.59	17.985	196.33	17.055	243.52
				17.251	13.19	19.27	35.33	18.938	62.21	21.612	144.74	17.994	196.47	17.064	243.69
				17.26	13.2	19.28	35.37	18.947	62.25	21.623	144.85	18.003	196.63	17.072	243.91
				17.268	13.16	19.29	35.41	18.957	62.31	21.634	144.99	18.013	196.78	17.082	244.08
				17.277	13.18	19.3	35.47	18.966	62.35	21.646	145.11	18.021	196.9	17.089	244.3
				17.286	13.23	19.309	35.48	18.976	62.41	21.657	145.25	18.031	197.06	17.099	244.46
				17.295	13.27	19.319	35.5	18.985	62.44	21.668	145.38	18.04	197.18	17.108	244.67
				17.304	13.25	19.329	35.55	18.995	62.5	21.679	145.5	18.049	197.33	17.116	244.84
				17.312	13.21	19.338	35.6	19.006	62.54	21.69	145.66	18.058	197.46	17.125	245.03
				17.322	13.25	19.348	35.61	19.015	62.59	21.702	145.78	18.067	197.62	17.134	245.23
				17.33	13.29	19.358	35.66	19.024	62.64	21.714	145.91	18.077	197.75	17.142	245.43
				17.339	13.33	19.368	35.69	19.034	62.68	21.725	146.05	18.086	197.9	17.151	245.61
				17.348	13.29	19.378	35.7	19.043	62.73	21.735	146.2	18.095	198.05	17.16	245.8
				17.357	13.27	19.388	35.78	19.052	62.77	21.747	146.31	18.104	198.19	17.169	246.01
				17.366	13.31	19.397	35.8	19.063	62.83	21.757	146.45	18.113	198.33	17.177	246.16
				17.374	13.35	19.407	35.83	19.072	62.86	21.769	146.59	18.122	198.47	17.186	246.38
				17.383	13.37	19.417	35.85	19.082	62.93	21.779	146.69	18.131	198.63	17.195	246.54
				17.392	13.35	19.427	35.89	19.091	62.95	21.79	146.85	18.141	198.76	17.203	246.71
				17.401	13.35	19.437	35.91	19.101	63.02	21.801	146.97	18.15	198.9	17.212	246.91
				17.409	13.35	19.446	35.98	19.111	63.06	21.812	147.1	18.159	199.04	17.22	247.12
				17.418	13.4	19.456	36	19.121	63.1	21.824	147.23	18.168	199.19	17.229	247.3
				17.427	13.43	19.466	36	19.131	63.16	21.834	147.38	18.177	199.32	17.237	247.48
				17.436	13.41	19.475	36.08	19.142	63.2	21.845	147.5	18.186	199.46	17.246	247.7
				17.445	13.41	19.485	36.1	19.151	63.25	21.857	147.62	18.195	199.61	17.255	247.87
				17.453	13.4	19.495	36.14	19.161	63.29	21.867	147.78	18.205	199.74	17.264	248.06
				17.462	13.44	19.505	36.17	19.17	63.37	21.878	147.89	18.214	199.9	17.273	248.28
				17.471	13.47	19.515	36.21	19.18	63.39	21.889	148.03	18.223	200.04	17.281	248.47
				17.479	13.48	19.525	36.23	19.189	63.43	21.901	148.15	18.233	200.18	17.29	248.65
				17.489	13.45	19.536	36.27	19.199	63.49	21.912	148.29	18.242	200.32	17.299	248.87
				17.498	13.49	19.546	36.32	19.209	63.53	21.922	148.4	18.252	200.46	17.308	249.06
				17.507	13.51	19.556	36.35	19.218	63.58	21.933	148.57	18.261	200.62	17.317	249.24
				17.516	13.52	19.566	36.38	19.228	63.62	21.944	148.68	18.27	200.75	17.326	249.45
				17.525	13.54	19.575	36.41	19.237	63.68	21.955	148.8	18.28	200.9	17.335	249.67
				17.534	13.52	19.585	36.46	19.247	63.71	21.966	148.96	18.289	201.05	17.343	249.87
				17.543	13.52	19.595	36.5	19.257	63.77	21.977	149.07	18.298	201.2	17.353	250.04
				17.552	13.55	19.606	36.52	19.267	63.82	21.989	149.22	18.307	201.32	17.361	250.26
				17.56	13.62	19.615	36.55	19.277	63.85	22	149.35	18.316	201.48	17.37	250.44
				17.569	13.56	19.625	36.6	19.286	63.91	22.011	149.5	18.326	201.6	17.378	250.63
				17.578	13.6	19.635	36.62	19.295	63.95	22.023	149.61	18.335	201.18	17.387	250.81
				17.586	13.6	19.645	36.65	19.305	64.01	22.034	149.78	18.344	200.13	17.396	250.98
				17.595	13.6	19.654	36.71	19.315	64.06	22.046	149.91	18.353	200.14	17.404	251.17
				17.604	13.65	19.664	36.71	19.324	64.09	22.056	150.04	18.363	200.31	17.413	251.36
				17.613	13.65	19.674	36.76	19.334	64.14	22.068	150.2	18.372	200.45	17.422	251.56
				17.621	13.66	19.684	36.8	19.344	64.21	22.079	150.33	18.381	200.64	17.431	251.74
				17.63	13.64	19.694	36.84	19.353	64.23	22.089	150.45	18.39	200.77	17.439	251.94
				17.639	13.69	19.704	36.87	19.363	64.28	22.1	150.6	18.399	200.94	17.448	252.13
				17.648	13.68	19.713	36.9	19.373	64.34	22.112	150.74	18.408	201.09	17.456	252.33
[truncated: 4,081 more rows]

## Sheet: Supplementary Figure 4
		Supplementary Figure 4b						Supplementary Figure 4c
			Size (nm)					zeta-potential (mV)
			Replicate	Replicate	Replicate	Mean	SD	Replicate	Replicate	Replicate	Mean	SD
		PLGA	105.2	107	106.6	106.267	0.94516	-14.76	-15.21	-14.79	-14.92	0.25159
		PLGA@lipid	125	132	138.7	131.9	6.85055	-20.38	-21.77	-22.29	-21.48	0.98747
		liposome	160.5	145	165.3	156.933	10.6096	-25.14	-26.58	-25.38	-25.7	0.77149

## Sheet: Supplementary Figure 7
			liposome		75kPa@lipid		100kPa@lipid		188kPa@lipid		350kPa@lipid		700kPa@lipid		1400kPa@lipid		1700kPa@lipid		PLGA@lipid
			Concentration (μg/mL)	Fluorescence intensity	Concentration (μg/mL)	Fluorescence intensity	Concentration (μg/mL)	Fluorescence intensity	Concentration (μg/mL)	Fluorescence intensity	Concentration (μg/mL)	Fluorescence intensity	Concentration (μg/mL)	Fluorescence intensity	Concentration (μg/mL)	Fluorescence intensity	Concentration (μg/mL)	Fluorescence intensity	Concentration (μg/mL)	Fluorescence intensity
			0.05	86010000	0.05	33910000	0.05	32840000	0.05	40940000	0.05	43920000	0.05	28940000	0.05	40240000	0.05	51580000	0.05	36340000
			0.1	106400000	0.1	45270000	0.1	39170000	0.1	52770000	0.1	58730000	0.1	31140000	0.1	40010000	0.1	79820000	0.1	47160000
			0.5	228000000	0.5	88550000	0.5	78300000	0.5	98940000	0.5	117700000	0.5	60150000	0.5	74200000	0.5	211500000	0.5	119100000
			1	608600000	1	148400000	1	121800000	1	149500000	1	178500000	1	95790000	1	114800000	1	337000000	1	164200000
			2	989300000	2	210200000	2	184500000	2	221400000	2	299700000	2	138100000	2	162500000	2	588500000	2	291700000
			4	1620000000	4	394700000	4	368300000	4	403200000	4	401800000	4	208200000	4	403300000	4	981500000	4	463700000

## Sheet: Supplementary Figure 8
				relative signal
				liposome						75kPa@lipid						100kPa@lipid						188kPa@lipid						350kPa@lipid						700kPa@lipid						1400kPa@lipid						1700kPa@lipid
			time (h)	trial 1			trial2			trial 1			trial2			trial 1			trial2			trial 1			trial2			trial 1			trial2			trial 1			trial2			trial 1			trial2			trial 1			trial2
			0	1	1	1	1	1	1	1	1	1	1	1	1	1	1	1	1	1	1	1	1	1	1	1	1	1	1	1	1	1	1	1	1	1	1	1	1	1	1	1	1	1	1	1	1	1	1
			0.083	0.75743	0.96154	0.75017	0.52	0.58	0.49	0.95545	0.72948	0.85815	0.81148	0.79098	0.66393	1.08227	1.10562	0.70676	0.78279	0.88525	0.97951	1.0612	1.00592	0.4321	0.95082	0.82787	0.83197	1.22128	0.84115	1.10668	0.84016	0.94262	0.81967	0.25045	0.25941	0.9622	0.7623	0.77459	0.86475	0.85916	0.84925	1.24054	0.18852	0.17623	0.18852	1.00724	0.73661	0.3853	0.16803
			0.5	0.5191	0.49107	0.50904	0.39	0.46	0.34	0.83998	0.61372	0.67116	0.68033	0.59836	0.66803	0.86994	0.9962	0.62612	0.70082	0.75	0.86475	0.85505	0.93514	0.3765	0.96721	0.84836	0.7623	1.0891	0.78488	0.99941	0.63934	0.7418	0.7541	0.28649	0.27353	0.8816	0.62705	0.7377	0.7623	0.63123	0.71802	0.81952	0.17623	0.16393	0.17623	0.82188	0.58872	0.3995	0.15164
			1	0.50278	0.50137	0.40857	0.35	0.36	0.3	0.8177	0.59261	0.64713	0.55738	0.52049	0.57787	0.79446	0.84659	0.52159	0.63934	0.66393	0.64344	0.8621	0.73209	0.3658	0.77869	0.66393	0.69262	0.58968	0.767	0.86049	0.55328	0.66393	0.66803	0.24444	0.26176	0.861	0.55738	0.62705	0.68033	0.57568	0.7994	0.88318	0.14754	0.14754	0.15984	0.68157	0.48541	0.3501	0.13934
			2	0.37545	0.36058	0.2562	0.31	0.32	0.29	0.66061	0.47685	0.57093	0.5	0.4082	0.47131	0.69916	0.76188	0.49063	0.52869	0.56967	0.56967	0.67569	0.68246	0.2944	0.70492	0.58607	0.52869	0.87778	0.65651	0.80305	0.40311	0.54918	0.5082	0.297	0.28571	0.7645	0.4959	0.57787	0.65984	0.52402	0.60931	0.70429	0.13934	0.12295	0.13934	0.56952	0.39933	0.3442	0.12705
			4	0.20405	0.25755	0.1363	0.2	0.18	0.2	0.58705	0.47392	0.53224	0.46311	0.37213	0.40205	0.68178	0.63236	0.43198	0.46311	0.45902	0.5	0.72025	0.63847	0.2874	0.71721	0.53689	0.5082	0.69285	0.55598	0.66149	0.39344	0.42541	0.41393	0.25315	0.24559	0.7655	0.41803	0.45902	0.54918	0.49369	0.56276	0.63844	0.12705	0.12295	0.13525	0.45806	0.3313	0.2792	0.11475
			8	0.14202	0.20261	0.143	0.12	0.11	0.14	0.51846	0.44226	0.45955	0.36885	0.30574	0.35123	0.56286	0.511	0.35867	0.36885	0.39344	0.43443	0.55386	0.41878	0.2293	0.46311	0.38525	0.36885	0.51905	0.38072	0.47392	0.33869	0.32377	0.34016	0.23003	0.20912	0.6179	0.31516	0.3459	0.40861	0.34955	0.42973	0.43634	0.11066	0.10246	0.11475	0.34946	0.25063	0.2155	0.10246
			12	0.10447	0.15282	0.10415	0.09	0.09	0.09	0.45047	0.39097	0.40182	0.30779	0.24139	0.31926	0.50041	0.47624	0.35162	0.29508	0.32377	0.36885	0.46926	0.33644	0.3365	0.41393	0.31967	0.31557	0.3391	0.34642	0.4027	0.29541	0.2377	0.2541	0.2006	0.19088	0.5389	0.25615	0.26926	0.3168	0.31952	0.34805	0.35405	0.09426	0.08197	0.09836	0.25431	0.19697	0.1907	0.09426
			24	0.06072	0.08104	0.06028	0.03	0.04	0.05	0.41442	0.3772	0.32825	0.24549	0.2082	0.24754	0.3899	0.40619	0.33207	0.22541	0.22541	0.2459	0.32375	0.25121	0.1656	0.27869	0.2459	0.21311	0.23596	0.20932	0.20199	0.13115	0.15574	0.13115	0.16156	0.14353	0.3496	0.1582	0.18074	0.14877	0.20622	0.20742	0.2321	0.05738	0.05328	0.07377	0.10976	0.15686	0.1066	0.07787
			48	0.03245	0.03606	0.03516	0.01	0.01	0.01	0.18113	0.16114	0.18643	0.15369	0.14959	0.15533	0.26693	0.24173	0.18165	0.14754	0.13934	0.16393	0.10541	0.14526	0.1153	0.14754	0.13934	0.13525	0.10566	0.1012	0.09294	0.05738	0.07377	0.06148	0.11291	0.11441	0.2097	0.06803	0.07131	0.07623	0.11183	0.12216	0.135	0.04098	0.03689	0.04508	0.07314	0.06117	0.0625	0.06148
[truncated: 8 more columns]

[truncated: 38 more sheets: Supplementary Figure 10, Supplementary Figure 11, Supplementary Figure 12, Supplementary Figure 13, Supplementary Figure 15, Supplementary Figure 16, Supplementary Figure 17, Supplementary Figure 18, Supplementary Figure 19, Supplementary Figure 20, LC-MS liposome trial 1, LC-MS 75kPa@lipid trial 1, LC-MS 100kPa@lipid trial 1, LC-MS 188kPa@lipid trial1, LC-MS 350kPa@lipid trial 1, LC-MS 700kPa@lipid trial 1, LC-MS 1400kPa@lipid trial 1, LC-MS 1700kPa@lipid trial 1, LC-MS PLGA@lipid trial 1, LC-MS liposome Trial 2 …]
